# Supplementary material for: Prospective cohort study of surgical site infections following single dose antibiotic prophylaxis in caesarean section at a tertiary care teaching hospital in Medchal, India
Source: PLoS One. 2024 Jan 25;19(1):e0286165. doi: 10.1371/journal.pone.0286165 (PMC10810521; doi:10.1371/journal.pone.0286165)
Supplement: S1 Data — (XLSX) [file pone.0286165.s002.xlsx]

## Sheet: Sheet1
STUDYID	ABS_DT	Name	AGE3	WT5	HT4	IPNO8	UNIT9	DIA10	gest_age	Gravida	Parity	ADM11	BOOK12A	NOPV12b	DUR_STAY_15	HB16	BGLUCOSE17	BGLUCOSEV17	PRE_DIAA18	GEST_DIA18	HTNB18	HYPOC18	ASTHMAD18	COPDE18	KIDF18	HIV18	STD18	OTHG18	OTHGSPY18	NONEH18	AMEMIA19	PROMB19	OPSTAYC19	AFSURD19	VAGEXAME19	GESTDIAF19	MECOG19	OTHSPYH19	OTHH19	NONEI19	ANTIBI_GIV_20a	INDICATION20b	ANTIBI_20C	DOSES_20	STEROID21B	STEROIDTM21B	DURLABOR22	DURRUPTURE23	DIAG_CHORIO24A
1004	Jun'16	Participant 1	24	45	146	10669	2	G2P1L1 WITH 37 WKS PREV LSCS WITH MATERNAL FETAL TACHYCARDIA WITH APH WITH SHORT ICP	37	Multi	Multi	3	Booked	7	8	12.8	2	98		No	No	No								1	No									1	2				No		<6	Elective	No
1021	Jun'16	Participant 2	25			10771	2	G3P2L2 WITH 37 WKS WITH RH -VE WITH 2PRE C/S	37	Multi	Multi	1	Unbooked		8	12	2	87		No	No	No								1	No									1	2				Yes	storie coverege over 10-6-16	No labour	Elective	No
1051	Jul'16	Participant 3	23			12336	2	G2P1L1 WITH 38 WKS WITH 1 PRE C/S	38	Multi	Multi	3	Booked	5	9	9.1	2	126		No	No	No								1	No									1	2				Yes	10 HRS	<6	Elective	No
1052	Jul'16	Participant 4	21	57	155	12355	2	PRIMI WITH 36 WKS WITH GEST HTN WITH CPD WITH PROM WITH ARREST OF CERVICAL DILATATION	36	Primi	Primi	3	Booked	6	8	12	2	115		No	Yes	No									No	1									1	INJ TAXMI V/O P PROM AT 36 WKS	INJ TAXMI 1 G	1	Yes	5 HRS	<6		No
1053	Jul'16	Participant 5	24	45	166	12414	1	G2P1L1 WITH 38 WKS WITH 1 PRE C/S WITH SHORT ICP WITH CPD	38	Multi	Multi	1	Booked	8	8	13.3	2	98		No	No	No								1	No									1	2				No		No labour	Elective	No
1055	Jul'16	Participant 6	24	57	155	12326	1	PRIMI WITH 40 WKS WITH CPD WITH HYPOTHYROIDISM WITH GEST HTN WITH RH-VE PREGNANCY WITH MSL	40	Primi	Primi	3	Booked	4	9	10.3	2	79		No	Yes	Yes									No						1				2				No			<6	No
1058	Jul'16	Participant 7	25			12505	1	G2P1L1 WITH 38 WKS WITH 1 PRE C/S WITH CPD IN LABOUR	38	Multi	Multi	3	Booked	6	7	11	1	96		No	No	No								1	No									1	2				No			Elective	No
1060	Jul'16	Participant 8	22			12539	1	G3P2L2 WITH 37 WKS WITH OLIGOHYDRAMNIOS WITH PROM WITH UNFAVORABLE CERVIX WITH UTERUS INVASIA	37	Multi	Multi	3	Booked	7	10	12.1	2	89		No	No	No								1	No	1									1	draining clear liquer	inj ampicillin 2 gm	1	No		<6	>12	No
1062	Jul'16	Participant 9	19	54	155	12503	2	PRIMI WITH 39 WKS WITH CPD WITH MSL	39	Primi	Primi	3	Booked	9	6	11.8	2	82		No	No	No								1	No						1				2				No			<6	No
1063	Jul'16	Participant 10	26	40	153	12541	1	G2P1L1 WITH 1 PRE C/S WITH CPD-37 WKS	37	Multi	Multi	3	Booked	8	8	12	2	101		No	No	No								1	No									1	2				No		<6	>12	No
1064	Jul'16	Participant 11	25	54	148	11710	2	G2A1E 38 WKS G A WITH THICK MSL WITH FACTAL DISTRESS	38	Multi	Primi	3	Booked	6	18	13.6	2	90		No	No	No								1	No				1		1				1	PROLANGED LABOUR AND MULTIPUL P/V	INJ TAXIM 1 GM (IV)	1	No		>12	<6	No
1065	Jul'16	Participant 12	27	59	153	12500	2	G4P3L2 WITH 36+4 WKS WITH 2 PRE LSCS WITH AFI 7-8CM	36	Multi	Multi	3	Booked	3	11	10.4	2	96		No	No	No								1	No									1	2				Yes	STERIOD COVERAGE OVER 4-7-16	No labour	Elective	No
1066	Jul'16	Participant 13	23			12711	2	G3P2L1 WITH 37 +5WKS GA WITH 1 PRE LSCS	37	Multi	Multi	3	Unbooked		8	11.5	2	84		No	No	No								1	No									1	2				Yes	STEROID COVEREGE OVER -8 HRS	<6	Elective	No
1067	Jul'16	Participant 14	21	47	151	12356	1	PRIMI C 39 WKS WITH FETAL DISTRESS WITH MSL	39	Primi	Primi	3	Booked	9	16	12.8	2	76		No	No	No								1	No						1				2				No		<6	<6	No
1068	Jul'16	Participant 15	23	54	142	12246	2	PRIMI WITH 40 WKS WITH GA FR S/D	40	Primi	Primi	1	Booked	15	10	14.3	2	103		No	No	No								1	No									1	2				No		>12	Elective	No
1070	Jul'16	Participant 16	25			12405	1	PRIMI WITH 38 WKS WITH GA WITH GEST HTN IN EARLY E NON RWEACHIVE NST LABOUR	38	Primi	Primi	3	Booked	7	19	12.7	2	90		No	Yes	No									No									1	2				No		<6	Elective	No
1071	Jul'16	Participant 17	23	52	154	12499	1	G3P2L2 +1 PRE C/S- 37 WKS WITH IUGR WITH DOPLER CHANGES	37	Multi	Multi	3	Booked	4	7	11.66	2	83		No	No	No								1	No									1	2				Yes	2 DAYS		Elective	No
1072	Jul'16	Participant 18	22	49	162	12593	2	PRIMI WITH 38 WKS GA WITH FETAL DISTRESS	38	Primi	Primi	3	Booked	12	9	12.8	2	81		No	No	No								1	No									1	2				No		>12	<6	No
1073	Jul'16	Participant 19	25			12781	1	G3P2L2 E 37 WKS WITH 2 PREV LSCS	37	Multi	Multi	1	Booked	7	9	10.3	2	130		No	No	No						1	COUGH+COLD		Yes										2				No		<6	Elective	No
1074	Jul'16	Participant 20	21			12829	2	PRIMI WITH 37 WKS WITH NON REACTIVE NST WITH MSL	37	Primi	Primi	3	Unbooked		11	11.08	2	101		No	No	No								1	No						1				2				No		<6	Elective	No
1076	Jul'16	Participant 21	22	46	155	12902	1	G2P1L1 39WKS WITH 1PRE LSCS WITH HYPOTHYROIDISM	39	Multi	Multi	1	Booked	9	8	13.6	2	168		No	No	Yes									No									1	2				No		No labour	Elective	No
1077	Jul'16	Participant 22	22			12912	1	PRIMI WITH 37 WKS WITH PROM	37	Primi	Primi	3	Unbooked		7	13	2	130		No	No	No								1	No	1									1	prom	inj taxmi 1gm	2	No		<6	>12	No
1078	Jul'16	Participant 23	25			12968	2	G3P2L2 WITH 37 WKS WITH 2 PRE C/S	37	Multi	Multi	3	Booked	2	8	10.6	2	123		No	No	No								1	No									1	2				No		<6	Elective	No
1079	Jul'16	Participant 24	26	56	130	12896	2	G3P2C2 C PRE LSCS C 36 WKS	36	Multi	Multi	1	Booked	2	10	10	2	80		No	No	No								1	No									1	2				Yes	2 DAYS	No labour	Elective	No
1080	Jul'16	Participant 25	25	79	164	13109	1	PRIMI WITH 36 WKS WITH PROM WITH NON REACTIVE NST	36	Primi	Primi	3	Booked	4	11	10.2	2	79		No	No	No								1	No	1									1	PROM	INJ TAXIM 1 GM	1	Yes	07:09:00	<6		No
1081	Jul'16	Participant 26	23	55	155	13080	1	G2P1L1 WITH 37 WKS TWIN PERGNANCY 1 PRE LSCS	37	Multi	Multi	3	Booked	9	8	13.4	2	94		No	No	No								1	No									1	2				No		No labour	Elective	No
1082	Jul'16	Participant 27	30	70	162	13175	2	G2P1L1 WITH 36 WKS WITH 1 PRE LSCS	36	Multi	Multi	3	Booked	4	8	12.2	2	97		No	No	No								1	No									1	2				No			Elective	No
1084	Jul'16	Participant 28	23	45	158	13098	1	PRIMI E 41 WKS E DEEP TRANSVERSS ARREST WITH FETAL DISTRESS WITH MSL	41	Primi	Primi	3	Booked	11	9	12.4	2	119		No	No	No								1	No						1				2				No		>12	<6	No
1085	Jul'16	Participant 29	22	44	144	13177	1	G2A1 WITH 36 WKS OF GA WITH NON REACTIVE NST	36	Multi	Primi	3	Booked	6	6	12.7	2	83		No	No	No								1	No									1	2				Yes	steroid coverage over 3 hrs 20 min		<6	No
1086	Jul'16	Participant 30	26			13014	1	PRIMI WITH 39 WKS WITH MSL	39	Primi	Primi	3	Booked	12	8	11.6	2	80		No	No	No								1	No						1				2				No		<6	<6	No
1087	Jul'16	Participant 31	24	54	144	13106	1	PRIMI WITH 40 WKS GA WITH MSL WITH NON REACTIVE NST	40	Primi	Primi	3	Booked	10	16	13.3	2	115		No	No	No								1	No						1				2				No		No labour	Elective	No
1088	Jul'16	Participant 32	21	50	154	13078	1	G3P1A1 WITH 38 WKS GA WITH 1 PRE LSCS WITH CPD	38	Multi	Multi	1	Booked	6	11	12.6	2	106		No	No	No								1	No									1	2				Yes	72 hrs	<6	Elective	No
1089	Jul'16	Participant 33	27			13246	1	G2P1L1 WITH 1PREC/S - 38 WKS	38	Multi	Multi	3	Unbooked		8	8.7	2	111		No	No	No								1	Yes										2				No		No labour	Elective	No
1090	Jul'16	Participant 34	24	68	175	13241	2	G2A1 39 WKS WITH OLIGOHYDRAMNIOS WITH MSL	39	Multi	Primi	3	Booked	9	7	13.9	2	77		No	No	No								1	No						1				2				No		<6	<6	No
1091	Jul'16	Participant 35	20			13096	1	PRIMI 38 WKS GA WITH MSL WITH DEEP TRANSVERSE ARREST	38	Primi	Primi	3	Booked	8	9	11.1	2			No	No	No								1	No						1				2				No			<6	No
1092	Jul'16	Participant 36	24	68	155	13305	2	G3P2L2 WITH 37 WKS WITH 2 PRE LSCS	37	Multi	Multi	1	Booked	3	8	10.3	2	145		No	No	Yes									No									1	2				Yes	18	No labour	Elective	No
1093	Jul'16	Participant 37	28	56	156	13227	2	G2P1L1 WITH 37 WKS WITH 1 PRE C/S WITH POLYHYDROMINOS	37	Multi	Multi	3	Booked	9	9	11.9	1	96		Yes	No	No									No					1					2				No		No labour	Elective	No
1094	Jul'16	Participant 38	33			1349	2	G3P2L2 WITH 37 WKS WITH 2PRE LSCS	37	Multi	Multi	2	Booked	5	10	12.3	2	89		No	No	No								1	No									1	2				No		No labour	Elective	No
1095	Jul'16	Participant 39	25			13501	2	G3P2L2 WITH 2 PREV LSCS- 37 WKS	37	Multi	Multi	3	Unbooked		7	11	2	65		No	No	No								1	No									1	2				Yes	03:30:00	No labour	Elective	No
1097	Jul'16	Participant 40	26	50	60	13483	2	PRIMI WITH 39 WKS OF GA WITH MSL	39	Primi	Primi	3	Booked	9	9	13.6	2	90		No	No	Yes									No						1				2				No			<6	No
1098	Jul'16	Participant 41	33	56	156	13601	1	G3P2L2+1 PREC/S- 39 WKS WITH RH-VE PREGNANCY	39	Multi	Multi	1	Booked	9	8	10.5	2	106		No	No	No								1	No									1	2				No		No labour	Elective	No
1099	Jul'16	Participant 42	24	58	165	13491	1	G3P2L2 C 38 WKS GA WITH 2 PRE LSCS	38	Multi	Multi	1	Booked	4	9	12.5	2	97		No	No	No						1	pre-h/o eclampsia		No									1	2				No		No labour	Elective	No
1100	Jul'16	Participant 43	34	69	150	13527	2	G2P1L1 WITH 38 WKS WITH 1 PRE C/S WITH CPD	38	Multi	Multi	1	Booked	1	8	11.4	2	146		No	No	No								1	No									1	2				No		No labour	Elective	No
1101	Jul'16	Participant 44	27	57	153	13512	1	PRIMI WITH 38 WKS WITH CORDPCOLAPUS WITH FETAL DISTRESS WITH MSL	38	Primi	Primi	3	Booked	8	10	10.9	2	135		No	No	No								1	No						1				2				No		<6	<6	No
1102	Jul'16	Participant 45	23	50	151	12894	1	PRIMI WITH 39 WKS WITH MSL	39	Primi	Primi	3	Booked	9	17	12	2	92		No	No	No								1	No						1				2				No		>12	<6	No
1103	Jul'16	Participant 46	28	53	159	13715	2	G3P2L2 + 2 PRE C/S- 37 WKS	38	Multi	Multi	1	Booked	12	8	9.9	2	97		No	No	No								1	No									1	2				Yes	on 21-06-16	No labour	Elective	No
1104	Jul'16	Participant 47	22	46	157	13524	2	G2P1L1 1 PRE LSCS- 38 WKS	38	Multi	Multi	1	Booked	7	10	8.9	2	107		No	No	No								1	No									1	2				Yes	6/29/2016	No labour	Elective	No
1105	Jul'16	Participant 48	24	49	155	13481	2	G3P2L2 WITH 2PRE LSCS- 37 WKS	37	Multi	Multi	1	Booked	7	8	10.5	2	86		No	No	Yes						1	Intrahepatic cholestasis of pregnancy (IHCP)		No									1	2				Yes	3 DAYS	No labour	Elective	No
1106	Jul'16	Participant 49	24	49	155	13821	1	G3P2L2+2 PRE C/S- 38 WKS	38	Multi	Multi	1	Booked	5	8	8.6	2	62		No	No	No								1	Yes										2				No		No labour	Elective	No
1107	Jul'16	Participant 50	22	58	160	13812	1	G3P1L1 A1 WITH 39 WKS WITH 1 PRE LSCS WITH CPD	39	Multi	Multi	3	Unbooked		7	12.2	2	110		No	No	No								1	No									1	2				No		No labour	Elective	No
1108	Jul'16	Participant 51	23	40	144	13243	2	PRIMI E 38 WKS WITH MSL WITH FETAL DISTRESS	38	Primi	Primi	3	Booked	9	7	11.6	2	98		No	No	No								1	No						1				2				No		>12	<6	No
1109	Jul'16	Participant 52	22			13913	1	G2P1L1 C 38 WKSOF 1 PRE C/S	38	Multi	Multi	3	Booked	8	8	10.8	2	111		No	No	No								1	No									1	2				No		<6	Elective	No
1110	Jul'16	Participant 53	25			13912	2	G3P1L1A1 C 40 WKS WITH OLIGIOHYDROMINIOS WITH MSL	40	Multi	Multi	3	Unbooked		7	11	2	116		No	No	No								1	No						1				2				No		<6	<6	No
1112	Jul'16	Participant 54	23			13926	2	G3P1L1A1 WITH 1PREC/S- 38 WKS WITH MSL	38	Multi	Multi	3	Booked	8	7	11.7		80		No	No	No								1	No						1				2				No		>12	Elective	No
1113	Jul'16	Participant 55	28			13672	1	G3P1L1A1 WITH 38 WKS POLYHYDROMNIOS	38	Multi	Multi	3	Booked	8	7	13.3	2	75		No	No	No								1	No									1	2				No			<6	No
1114	Jul'16	Participant 56	20	64	153	13928	1	PRIMI E 38 WKS WITH CPD IN ACTIVE LABOUR	38	Primi	Primi	3	Booked	5	10	11.7	2	102		No	No	No								1	No									1	2				No		<6	<6	No
1115	Jul'16	Participant 57	24	57	142	13990	1	G3P2L1 WITH 38 WKS WITH 1 PRE LSCS WITH SHORT ICP	38	Multi	Multi	1	Booked	7	8	10.9	2	98		No	No	No								1	No									1	2				No		No labour	Elective	No
1116	Jul'16	Participant 58	28	53	162	14049	1	G3P1L1A1 WITH 38 WKS 1 PRE LSCS WITH CPD	38	Multi	Multi	3	Booked	7	8	11.2	1	67		No	No	No								1	No									1	2				No		No labour	Elective	No
1117	Jul'16	Participant 59	23	40	142	13850	2	PRIMI WITH 39 WKS WITH FETAL DISTRESS	39	Primi	Primi	3	Booked	4	8	10	2	127		No	No	No								1	No									1	2				No			No recorded	No
1118	Jul'16	Participant 60	23			14115	1	PRIMI WITH 36 WKS OF WITH OLIGOHYDROMNIOUS WITH NON REASSURING NST	36	Primi	Primi	3	Booked	6	9	9.6	2	118		No	No	No								1	No							fetal distress	1		2				No		<6	Elective	No
1119	Jul'16	Participant 61	21			13994	1	PRIMI E 36 WKS BREACH PRESENTATION WITH GEST HTN WITH OLIGOHYDROMINOS WITH IUGR WITH MSL	36	Primi	Primi	3	Booked	1	6	14.1	1	71		No	Yes	No									No						1				2				Yes	17 hrs	<6	Elective	No
1120	Jul'16	Participant 62	29	52	154	14137	2	PRIMI WITH 40 WKS WITH CPD WITH NON REACTIVE MST	40	Primi	Primi	3	Booked	12	7	12	2	95		No	No	Yes									No									1	2				No		<6	<6	No
1121	Jul'16	Participant 63	20	55	150	14126	2	G2P0A1 WITH 39 WKS WITH GEST HTN WITH NON REACHIVE NST	39	Multi	Primi	3	Booked	5	6	14	2	64		No	Yes	No									No									1	2				No		<6	Elective	No
1122	Jul'16	Participant 64	21			14033	1	G2P1L1 WITH 35 WKS WITH 1 PRE LSCS	35	Multi	Multi	3	Booked	10	8	11	2	83		No	No	No								1	No									1	2				No			Elective	No
1123	Jul'16	Participant 65	25	59	151	14152	2	G3P1L1A1 WITH 38 WKS WITH 1 PREVOIUS LSCS WITH SEVERE PRE ECLAMPSIA WITH SCAR TENDERNESS	38	Multi	Multi	3	Booked	6	9	11.8	2	98		No	Yes	No									No									1	2				No		<6	Elective	No
1124	Jul'16	Participant 66	22	45	157	13923	1	G2P1L1 C 36 WKS OF 1 PRE C/S	36	Multi	Multi	3	Booked	8	10	9.8	2	115		No	Yes	No									Yes										2				Yes	3 days	No labour	Elective	No
1125	Jul'16	Participant 67	20	46	161	14159	1	PRIMI +38 WKS WITH MSL	38	Primi	Primi	3	Booked	9	7	12.4	2	89		No	No	No								1	No						1				2				Yes	1 MONTH	<6	<6	No
1126	Jul'16	Participant 68	22	40	145	14150	2	PRIMI C 35 WKS C PROM C NON PROGRESS IN LABOUR WITH PPROM WITH NON REASSURING NST	35	Primi	Primi	3	Booked	8	6	13.5	1	85		No	No	Yes									No	1									1	PROM	INJ TAXIM 1 GM IV BD	1	Yes	20 DAYS	>12	>12	No
1127	Jul'16	Participant 69	25	45	151	14260	1	G3P1L1A1 WITH 37 WKS GA WITH 1PRE LSCS WITH RH-VE PREGENENCY	37	Multi	Multi	3	Booked	3	9	12.2	2	79		No	No	Yes									No									1	2				Yes	8	>12	Elective	No
1128	Jul'16	Participant 70	28	56	149	14116	1	G2P1L1 C 34 WKS GA C 1PRE LSCS WITH TRANSVERSE LIE WITH POLYHYDRAMNIOS WITH MSL	34	Multi	Multi	3	Booked	7	12	9.2	2	178		Yes	No	No									No						1				2				No		No labour	Elective	No
1129	Jul'16	Participant 71	20	54	154	14144	1	PRIMI WITH 38+5 WKS WITH GEST HTN WITH CPD	35	Primi	Primi	3	Booked	10	8	13.2	2	84		No	Yes	No									No	1									1	NGED DRAINING	PROLOamplicillin 500 mg	1	Yes		>12	<6	No
1130	Jul'16	Participant 72	19	72	158	14059	2	PRIMI WITH TG WITH CPD- 38 WKS	38	Primi	Primi	3	Booked	9	9	12	2	98		No	No	No								1	No									1	2				No			Elective	No
1131	Jul'16	Participant 73	25	56	160	14436	1	G2P1L1 C 38 WKS C 1 PRE LSCS WITH SHORT ICP	38	Multi	Multi	1	Booked	5	7	11.5	2	88		No	No	No								1	No									1	2				No		No labour	Elective	No
1132	Jul'16	Participant 74	21	59	144	14541	1	G2P1L1 WITH 36 WKS OF 1 PRE C/S WITH CPD WITH GEST HTN	36	Multi	Multi	3	Booked	8	8	12.2	2	159		No	No	No								1	No										2				No		<6	Elective	No
1133	Jul'16	Participant 75	22			14542	1	PRIMI C 39 WKS OF CPD	39	Primi	Primi	3	Booked	15	7	12.6	2	142		No	No	No								1	No							CPD	1		2				No		<6	Elective	No
1134	Jul'16	Participant 76	25	57	150	14603	1	G2P1L1 with 37WKS with previous LSCS WITH CPD - 38 WKS	37	Multi	Multi	1	Booked	11	7	11.5	2	88		No	No	Yes									No									1	2				No		No labour	Elective	No
1135	Jul'16	Participant 77	23	45	144	14058	1	PRIMI WITH TG CPD WITH FD PROM- 39 WKS	39	Primi	Primi	3	Booked	2	19	11	1	77		No	No	No								1	No	1									1	PROM	INJ METROJEL 1mg 100 ml,INJ TAXMI	1	No		>12		No
1136	Jul'16	Participant 78	23	50	145	14508	1	G2P1L1 WITH 39 WKS WITH 1PRE LSCS WITH CPD	39	Multi	Multi	1	Booked	9	10	14.4	2	112		No	No	No								1	No									1	2				No		No labour	Elective	No
1137	Jul'16	Participant 79	25			13726	2	G2P1L1 C 31 WKS GA WITH 1PRE WITH 1PRE LSCS WITH TWINS WITH HTN	31	Multi	Multi	3	Unbooked		7	13.5	2	62		No	Yes	No									No									1	2				Yes	10 DAYS	No labour	Elective	No
1138	Aug'16	Participant 80	28			14740	1	PRIMI WITH 40 WKS OF CPD	40	Primi	Primi	3	Unbooked		9	15.9	2	84		No	No	No								1	No									1	2				No		<6	<6	No
1139	Aug'16	Participant 81	25			14619	1	PRIMI WITH 40 WKS	40	Primi	Primi	3	Unbooked		10	11.8	2	75		No	No	Yes									No									1	2				No		<6	Elective	No
1140	Aug'16	Participant 82	19	57	156	14425	2	PRIMI WITH 39 WKS WITH MSL WITH ACTIVE LABOUR	39	Primi	Primi	1	Booked	7	12	10.5	2	115		No	No	No								1	No						1				2				No		<6	<6	No
1141	Aug'16	Participant 83	23			14530	1	G3P1L1A1 WITH 37 WKS WITH OLIGOHYDROMINS	37	Multi	Multi	3	Booked	2	11	7.5	2	90		No	No	No								1	Yes										2				No		No labour	Elective	No
1142	Aug'16	Participant 84	20	40	140	14341	1	G2P1L1 37 WKS WITH 1 PRE LSCS WITH GDM	37	Multi	Multi	1	Booked	6	14	12.3	1	84		Yes	No	No									No					1					2				Yes	115 hrs	No labour	Elective	No
1143	Aug'16	Participant 85	20			14675	1	PRIMI WITH 37 WKS WITH GDM WITH RH-VE PREGNANCY WITH NON PROGESSIVE OF LABOUR	37	Primi	Primi	3	Unbooked		18	12.1	2	104		Yes	No	No									No					1					2				No			Elective	No
1144	Aug'16	Participant 86	19			14741	1	PRIMI C 34 WKS WITH GEST HTN WITH TWINSPREGNANCY WITH LOW LYING PLACENTA	34	Primi	Primi	3	Unbooked		10	13.7	2	112		No	Yes	No									No									1	2				Yes	34 hrs	<6	<6	No
1145	Aug'16	Participant 87	19	45	158	14131	2	PRIMI WITH TG WITH MSL WITH F.D- 40 WKS	40	Primi	Primi	3	Booked	6	17	10.2	2	86		No	No	No								1	No						1				2				No		No labour	Elective	No
1146	Aug'16	Participant 88	19	57	155	14616	1	PRIMI WITH 36 WKS WITH CENTRAL PLACENTA PREVIA	36	Primi	Primi	1	Booked	8	13	13.1	2	92		No	No	No								1	No									1	2				No		No labour	Elective	No
1147	Aug'16	Participant 89	30	80	160	14763	1	G2P1L1 WITH 38 WKS WITH 1 PRE C/S	38	Multi	Multi	1	Booked	3	7	14.7	2	160		No	No	No								1	No									1	2				No		No labour	Elective	No
1148	Aug'16	Participant 90	22	50	153	14956	1	PRIMI WITH 35 WKS GA WITH BREACH IN LABOUR	35	Primi	Primi	3	Booked	11	7	11.6	2	107		No	No	No								1	No									1	2				Yes	11 days	<6	Elective	No
1149	Aug'16	Participant 91	20	54	160	14894	1	G2P1L1 WITH 37 WKS WITH 1 PRE LSCS	37	Multi	Multi	3	Booked	7	8	12.6	1	86		No	No	No								1	No									1	2				Yes	19 hrs	<6	Elective	No
1150	Aug'16	Participant 92	26			14424	1	PRIMI 36 WKS OF GA WITH CPD	36	Primi	Primi	3	Booked	8	7	9.8	2	90		No	Yes	No									No	1									2				Yes	96 hrs		Elective	No
1151	Aug'16	Participant 93	23			14924	1	G2P1L1 34+2 WKS WITH 1 PRE ECLAMCIA WITH MSL	34	Multi	Multi	3	Unbooked		2	12.4	2	78		No	Yes	No									No						1				2				Yes	steriod coverege over 4-8-16	No labour	Elective	No
1152	Aug'16	Participant 94	21	56	148	14929	1	G2A1 WITH 39 WKS GA WITH GDM ON DITE WITH BEPOLA DISORDER	39	Multi	Primi	1	Booked	13	9	10.8	1	63		Yes	No	No						1	bipolar disorder		No									1	2				No		<6	Elective	No
1153	Aug'16	Participant 95	22	48	155	15094	1	G2P1L1 39 WKS WITH 1 PRE LSCS	39	Multi	Multi	3	Booked	7	8	10.3	2	90		No	No	No								1	No									1	2				No		No labour	Elective	No
1154	Aug'16	Participant 96	25	58	151	14685	1	G2A1 WITH 36+6 WKS WITH GDM WITH HYPOTHYROIDISM	36	Multi	Primi	3	Booked	9	7	13	1	77		Yes	No	Yes									No					1					2				No		No labour	Elective	No
1155	Aug'16	Participant 97	19	46	154	15188	1	PRIMI WITH 39 WKS WITH MSL	39	Primi	Primi	3	Booked	7	6	12	2	77		No	No	No								1	No						1				2				No		<6	<6	No
1156	Aug'16	Participant 98	24	67	162	15075	1	PRIMI WITH 40 WKS WITH HYPOTYROIDISM	40	Primi	Primi	3	Booked	9	8	13.8	2	121		No	No	Yes									No									1	2				Yes	3 MONTHS		<6	No
1157	Aug'16	Participant 99	21	56	155	14923	2	PRIMI WITH 38+2 WKS GA FOR SID WITH CPD	38	Primi	Primi	1	Booked	9	9	13.3	2	106		No	No	No								1	No									1	2				No		No labour	Elective	No
1158	Aug'16	Participant 100	20	85	154	15167	1	G2P1L1 WITH 37 +3 WKS WITH 1 PRE LSCS E CPD E	37	Multi	Multi	3	Booked	7	10	11.4	2	83		No	No	No								1	No									1	1	URTI,UTI	c.augumentine	3	Yes	28hrs	<6	Elective	No
1159	Aug'16	Participant 101	28			15286	2	G3P1L0 WITH 36 WKS OF 1 PRE C/S	36	Multi	Multi	3	Unbooked		8	9.5	2	166		No	No	No								1	No									1	2				No		<6	Elective	No
1160	Aug'16	Participant 102	20	47	153	15091	1	PRIMI C 36 WKS WITH MSL WITH PRETEM	36	Primi	Primi	3	Booked	9	9	14.7	2	87		No	No	No								1	No						1				2				Yes	53 hrs	<6	<6	No
1161	Aug'16	Participant 103	21	56	161	15340	2	G2P1L1 WITH 37 WKS WITH PLACETA PREVIA	37	Multi	Multi	3	Booked	9	7	12.7	2	114		No	No	No								1	No							PLACENTA PREVIA	1		2				No		<6	Elective	No
1162	Aug'16	Participant 104	21	50	156	15077	1	G2P1L1 WITH 37 WKS WITH 1 PRE C/S	37	Multi	Multi	1	Booked	6	12	13.5	2	81		No	No	Yes									No									1	2				Yes	261 hrs	No labour	Elective	No
1163	Aug'16	Participant 105	25	59	160	15367	2	G2P1L1 38+2 WKS WITH 1 PRE LSCS	38	Multi	Multi	1	Booked	6	10	12.3	2	117		Yes	No	No									No									1	2				No		No labour	Elective	No
1164	Aug'16	Participant 106	26	49	143	15520	1	PRIMI E 39 WKS WITH IMMINENT ECLAMPSIA WITH GEST HTN E (RH-VE)PREGNANCY WITH CPD WITH NPOL	39	Primi	Primi	3	Booked	11	8	13.2	2	118		No	Yes	No									No									1	2				No		>12	>12	No
1165	Aug'16	Participant 107	20	49	154	15195	1	PRIMI WITH 38 WKS WITH MOLLUSCUM CONTAGIOSUM VULVA	38	Primi	Primi	1	Booked	10	12	12	2	104		No	No	No						1	MOLLUSCUM CONTAGIOSUM VULVA		No							MOLLUSCUM CONTAGIOSUM VULVA	1		1	MOLLUSCUM CONTAGIOSUM WITH FEVER WITH EVALUATION	inj taxim 1 gm	11	Yes	26		Elective	No
1166	Aug'16	Participant 108	23	51	157	15591	1	PRIMI WITH 38 WKS	38	Primi	Primi	3	Booked	8	8	12.8	2	102		No	No	No								1	No									1	2				No		<6	Elective	No
1167	Aug'16	Participant 109	20	34	143	15652	2	PRIMI E 38 WKS GA WITH BREACH WITH POLYHYDROMNIOS	38	Primi	Primi	3	Booked	6	7	13.6	1	60		No	No	No								1	No	1									2				No		<6	<6	No
1168	Aug'16	Participant 110	21	35	152	15744	2	G2P1L1 WITH 39 WKS 1 PRE LSCS WITH CH -VE PRGNENCY	39	Multi	Multi	3	Booked	6	18	11.2				No	No	No								1	No									1	2				Yes	25 days	<6	Elective	No
1169	Aug'16	Participant 111	26			15081	2	G5P2L2 A2 C 35+6 WKS GA C 2 PRE LSCS	35	Multi	Multi	3	Booked	6	8	9.6	2	99		No	No	No								1	No									1	2				No		No labour	Elective	No
1170	Aug'16	Participant 112	29	57	148	15791	2	G4P3L2 WITH 37 WKS 2PRE LSCS WITH BREACH WITH POLIGROHYDRAMINS	37	Multi	Multi	3	Booked	4	8	12.5	2	93		No	No	No								1	No									1	2				Yes	4 hrs	No labour	Elective	No
1171	Aug'16	Participant 113	23	49	157	15349	2	G2A1 WITH 38+4 WKS GA WITH POLYGROHYDRMINS WITH CPD	38	Multi	Primi	3	Booked	6	16	12.6	2	112		No	No	No								1	No									1	2				No		>12	<6	No
1172	Aug'16	Participant 114	24	69	156	15269	1	PRIMI WITH 33 WKS WITH GEST HTN WITH TWIN WITH HYPOTYROIDISM	33	Primi	Primi	1	Booked	7	17	11.2	2	92		No	Yes	Yes									No										2				Yes	22 days	>12	Elective	No
1173	Aug'16	Participant 115	26	60	148	15863	1	G3P2L2 WITH 42 WKS WITH 2 PRE LSCS WITH HTN AND MSL	42	Multi	Multi	3	Booked	2	8	12.7	2	112		No	Yes	No									No						1				2				No		No labour	Elective	No
1174	Aug'16	Participant 116	21			15876	1	G2P1L1 1PRE C/S- 39 WKS	39	Multi	Multi	1	Booked	2	8	14.6				No	No	No								1	No									1	2				No		No labour	Elective	No
1175	Aug'16	Participant 117	27	50	155	15691	1	G2P1L1 WITH 38+2 WKS WITH 1PRE LSCS	38	Multi	Multi	3	Booked	7	11	12.6	2	70		No	No	No								1	No									1	2				No		No labour	Elective	No
1176	Aug'16	Participant 118	25	61	156	15872	2	G3P2L2 WITH 37 WKS 2 PRE LSCS	37	Multi	Multi	3	Booked	5	8	12.1	2	137		No	No	No								1	No									1	2				Yes	6 HRS	No labour	Elective	No
1177	Aug'16	Participant 119	22	64	159	15832	2	G2P1L1 WITH 39 WKS OF G.A WITH 1 PRE LSCS	39	Multi	Multi	1	Booked	7	8	13.1	2	121		No	No	No								1	No									1	2				No		No labour	Elective	No
1178	Aug'16	Participant 120	22	59	152	15843	1	PRIMI WITH 39 WKS OF OF C.P.D	39	Primi	Primi	3	Booked	11	12	13.6	2	134		No	No	Yes									No									1	2				No		<6	Elective	No
1179	Aug'16	Participant 121	25			15870	1	PRIMI WITH 39 WKS WITH OLIGOHYDROMINS	39	Primi	Primi	3	Booked	1	7	12.3	2	89		No	No	No								1	No									1	2				No			Elective	No
1180	Aug'16	Participant 122	20	50	149	16025	1	G2P1L1 WITH 37+4 WKS WITH 1 PRE LSCS	37	Multi	Multi	3	Booked	5	9	14.1	2	128		No	No	No								1	No									1	2				Yes	17 days	<6	Elective	No
1181	Aug'16	Participant 123	27	58	160	15986	1	G3P1L1 A1 WITH 38 WKS WITH 1PRE LSCS	38	Multi	Multi	1	Booked	7	9	11	2	86		No	No	No								1	No									1	2				No		No labour	Elective	No
1182	Aug'16	Participant 124	26			16020	1	PRIMI WITH 40 WKS OF GA WITH MSL	40	Primi	Primi	3	Unbooked		7	12.8	2	85		No	No	No								1	No						1				2				No		<6	<6	No
1183	Aug'16	Participant 125	27	90	158	16068	2	G2P1L1 WITH 38 WKS OF PRE LSCS WITH GDM WITH MSL	38	Multi	Multi	3	Booked	2	7	11.2	2	122		Yes	No	No									No					1	1				2				No		<6	Elective	No
1184	Aug'16	Participant 126	23	52	161	16091	1	PRIMI WITH 38 WKS WITH GDM WITH MSL WITH PRIDOMINAL LABOUR	38	Primi	Primi	3	Booked	12	9	14.6	1	89		Yes	No	No									No					1	1				2				No			Elective	No
1185	Aug'16	Participant 127	23			15952	1	PRIMI WITH 37 WKS OF F.D WITH GEST HTN	37	Primi	Primi	3	Booked	9	10	13.6	2	98		No	Yes	No									No									1	2				No		<6	<6	No
1186	Aug'16	Participant 128	26	57	151	16174	1	PRIMI WITH 37 WKS OF GA WITH CPD	37	Primi	Primi	3	Booked	3	8	12.9	2	120		No	No	No								1	No	1									1	prom	inj taxim	2	No		<6	<6	No
1187	Aug'16	Participant 129	27			16161	2	PRIMI C 38 WKS OF GA WITH CPD	38	Primi	Primi	3	Booked	5	7	12.2	2	78		No	No	No								1	No									1	2				No			Elective	No
1188	Aug'16	Participant 130	25	53	155	16166	1	G3P1L1 A1 WITH 38 WKS OF GA WITH 1 PRELSCS	38	Multi	Multi	1	Booked	4	9	11.9	2	113		No	No	No								1	No									1	2				No		<6	Elective	No
1189	Aug'16	Participant 131	22	44	155	16229	2	G2P1L1 1 PRE C/S- 37 WKS	38	Multi	Multi	3	Booked	10	7	10.5	1	81		No	No	No								1	No									1	2				No		<6	Elective	No
1190	Aug'16	Participant 132	20			16138	1	PRIMI WITH 37 WKS WITH GEST C GEST HTN WITH FAILED INDUCTION OF LABOUR WITH ANTEPARTUM IMMINENT ECLAMPSIA WITH IUGR	37	Primi	Primi	1	Booked	7	10	12.6	2	84		No	Yes	No									No							eclampsia	1		2				No		>12	Elective	No
1191	Aug'16	Participant 133	20	36	152	16245	1	G2P1L0 WITH 37 WKS WITH 1 PRE LSCS WITH PROM WITH HTN	37	Multi	Multi	1	Booked	11	9	10.8	2	118		No	Yes	No									No	1									2				Yes	48 hrs	<6	<6	No
1192	Aug'16	Participant 134	22	60	156	16169	2	G2P1L1 WITH 1 PRE C/S-38 w 2d WKS	38	Multi	Multi	3	Booked	7	8	11.9	1	70		No	No	No								1	No									1	2				Yes	on 11-7-16	No labour	Elective	No
1193	Aug'16	Participant 135	24	52	150	16337	1	G3P2L2 WITH TWINS WITH 2 PRE LSCS < 37 WKS	37	Multi	Multi	3	Booked	7	8	11.1	2	136		No	No	No								1	No									1	2				No		<6	Elective	No
1194	Aug'16	Participant 136	29	46	150	16405	1	G2P1L1 WITH 37+1 WKS WITH 1 PRE LSCS WITH MSL	37	Multi	Multi	3	Booked	3	10	9.6	2	98		No	No	No								1	No						1				2				Yes	02:30:00	<6	Elective	No
1195	Aug'16	Participant 137	21	65	152	16248	1	G2P1L1 WITH 37 WKS WITH 1PRE LSCS WITH MSL	37	Multi	Multi	1	Booked	3	13	14.1	2	65		No	No	No								1	No						1				2				Yes	3 days	No labour	Elective	No
1196	Aug'16	Participant 138	26	44	155	16221	2	G3P2L2 E 36+4 WKS E 2 PRE LSCS	36	Multi	Multi	1	Booked	5	11	13.3				No	No	No								1	No									1	2				Yes	3 days	No labour	Elective	No
1197	Aug'16	Participant 139	24	65	160	16394	1	G3P1L1A1 WITH 38 WKS WITH 1 PRE LSCS	38	Multi	Multi	1	Booked	8	8	10.3	2	90		No	No	No	1								No									1	2				Yes	19 HRS	No labour	Elective	No
1198	Aug'16	Participant 140	24	53	152	16457	1	PRIMI C 39+1 WKS IN LABOUR	39	Primi	Primi	3	Booked	6	11	8.5				No	No	No								1	No									1	2				No		<6	<6	No
1199	Aug'16	Participant 141	25	58	155	13093	2	G4P2L2A1 WITH 37 WKS IN LABOUR	37	Primi	Multi	1	Booked	6	17	11.3	2	71		No	No	No								1	No									1	1	PRODUTIVE COUGH	CAP AMOXYLLIN 500 MG Q/D	6	Yes	8 DAYS	No labour	Elective	No
1200	Aug'16	Participant 142	26	56	155	13334	2	G3P1L1A1 C 36 WKS C 1PRE LSCS	36	Multi	Multi	1	Unbooked		12	12.2	2	97		No	No	No								1	No									1	2				Yes	STERIOD CAVERAGE OVER 15-7-16	No labour	Elective	No
1201	Aug'16	Participant 143	23			15975	2	G4P3L1D2 with 37 WKS anemia CORD PRESENTATION	38	Multi	Multi	1	Booked	10	7	7	2	106		No	No	Yes									Yes										2				No		>12	Elective	No
1202	Aug'16	Participant 144	25	46	150	16474	2	G3P1L1A1 WITH 37 WKS WITH 1 PRE LSCS	37	Multi	Multi	3	Booked	6	7	11.5		71		No	No	No								1	No									1	2				Yes	5hrs	<6	Elective	No
1203	Aug'16	Participant 145	24	50	151	16349	1	PRIMI WITH 36 WKS GA WITH SEVERE PRE ECLAMPSCIA WITH MSL	36	Primi	Primi	3	Booked	4	9	12.4	2	93		No	Yes	No									No						1				2				Yes	2 days	<6	Elective	No
1204	Aug'16	Participant 146	24	42	146	16589	2	PRIMI C 37 WKS C CPD	37	Primi	Primi	3	Booked	5	7	12.6	2	98		No	No	No								1	No									1	2				Yes	14	<6	Elective	No
1205	Aug'16	Participant 147	19	56	160	16568	1	G3P1L1A1 WITH 38 WKS WITH 1 PRE LSCS	38	Multi	Multi	1	Booked	5	8	10.7	2	68		No	No	No								1	No									1	2				Yes	4	No labour	Elective	No
1206	Aug'16	Participant 148	19	42	154	16428	1	PRIMI WITH 36 WKS WITH PRODOMINAL LABOUR	36	Primi	Primi	3	Booked	11	10	12	2	78		No	No	No								1	No									1	1		INJ AMPICILIN 500 MG	3	Yes	8 DAYS		Elective	No
1207	Sep'16	Participant 149	32	43	160	16702	2	G4P1L1A2 C 29+4 WKS OF OF ABRUTIOPIACENTA WITH FETAL DISTRESS	29	Multi	Multi	3	Booked	4	9	10	2	100		No	No	No								1	No									1	2				No			Elective	No
1208	Sep'16	Participant 150	22	57	159	16683	2	G3P1L1A1 C 38+3 WKS C 1 PRE C/S	38	Multi	Multi	3	Booked	10	9	14.4	2	72		No	No	No								1	No									1	2				No		<6	Elective	No
1209	Sep'16	Participant 151	27	76	160	16766	2	G2P1L1 with 38 WKS 1 previous CS- 38 WKS	38	Multi	Multi	1	Booked	4	7	13.4	2	159		No	No	Yes									No									1	2				No		No labour	Elective	No
1210	Sep'16	Participant 152	27	38	154	16691	1	G2A1 WITH 38 WKS C BREACH PRESNTATION WITH MSL	38	Multi	Primi	1	Booked	6	7	13.4	2	68		No	No	No								1	No						1				2				Yes	STEROID COVERAGE OVER 2 -9-16 1 day	No labour	Elective	No
1211	Sep'16	Participant 153	27	40	162	16835	1	G2P1L1 C 38+6 WKS WITH 1 PRE LSCS WITH CPD	38	Multi	Multi	1	Booked	10	7	14.1	2	82		No	No	No								1	No									1	2				No		No labour	Elective	No
1212	Sep'16	Participant 154	22	61	159	16832	1	PRIMI WITH RH-NEGATIVE PREGNANCY WITH 38 WKS C PRODOMINAL LABOUR C MSL	38	Primi	Primi	3	Booked	8	7	10.7	2	89		No	No	No								1	No						1				2				No		>12	Elective	No
1213	Sep'16	Participant 155	24			16699	1	G2P1L1 C 36 WKS C 1PRE LSCS WITH CPD IN LABOR	36	Multi	Multi	3	Booked	2	9	12.9	2	78		No	No	Yes									No									1	2				Yes	1 day	<6	Elective	No
1214	Sep'16	Participant 156	21			16760	2	G2P1L1 C 38 WKS C 1PRE LSCS	38	Multi	Multi	1	Booked	4	8	12	2	94		No	No	No								1	No									1	2				No		No labour	Elective	No
1215	Sep'16	Participant 157	25	56	157	16697	1	G2P1L1 WITH 38+6 WKS WITH 1PRE LSCS WITH CPD	38	Multi	Multi	1	Booked	5	8	11.2	1	135		No	No	No								1	No									1	2				No		No labour	Elective	No
1216	Aug'16	Participant 158	18	54	153	15771	2	PRIMI WITH 35 WKS WITH OLIGOHYDROMINAS	35	Primi	Primi	1	Booked	2	21	13.8	2	134		No	No	No								1	No									1	2				No		<6	Elective	No
1217	Aug'16	Participant 159	26	63	155	16492	1	PRIMI WITH 39 WKS WITH BROCHIAL ASTHAMA WITH PRECIOUS PREGNANCY	39	Primi	Primi	1	Booked	12	5	13.1	1	82		No	No	No						1	brochal asthama		No									1	2				Yes	10.3	No labour	Elective	No
1218	Aug'16	Participant 160	30	57	160	16147	1	G2A1 WITH 36+5 WKS GA WITH GEST HTN WITH PRE ECLAMPSIA WITH FETAL DISTRESS	36	Multi	Primi	3	Booked	7	15	10.7	2	126		No	Yes	No									No									1	2				No		<6	<6	No
1219	Aug'16	Participant 161	25			16117	1	G3P1L1A1 WITH 39 WKS WITH 1PRE LSCS	39	Multi	Multi	3	Unbooked		17	8.2	2	58		No	No	No								1	Yes										2				Yes	20	<6	Elective	No
1221	Dec'16	Participant 162	21			23607	1	G2A1 33 WKS WITH PREECLAMPSIA WITH SEVER IUGR WITH OLIGOHYDROMNIOUS	33	Multi	Primi	3	Booked	7	7	14.6	2	135		No	No	No								1	No							PE	1		2				Yes	-	No labour	Elective	No
1222	Dec'16	Participant 163	24	43	157	23300	2	G2P1L1 38 WKS WITH PREVIOUS LSCS WITH MSL	38	Multi	Multi	3	Booked	9	8	11.4	2	69		No	No	Yes									No						1				2				No		No labour	>12	No
1223	Dec'16	Participant 164	22			23456	1	G4P3L1D2 36 WKS WITH 2 PREVIOUS LSCS	36	Multi	Multi	1	Booked	10	8	11.1	2	66		No	No	No								1	No									1	2				Yes	8 days	No labour	>12	No
1224	Dec'16	Participant 165	22	56	158	23404	2	G2A1 38 WKS WITH PROM WITH RH NEGATIVE WITH SEVERE OLIGO WITH HYPOTHYRODISM	38	Multi	Primi	3	Booked	5	11	13.1	2	87		No	No	Yes									No	1									1	prom	taxim	2	No				No
1225	Dec'16	Participant 166	22	74	150	22679	1	G2P1L1 36 WKS WITH 1 PREVIOUS LSCS WITH GEST HTN	36	Multi	Multi	1	Booked	7	18	13	2	75		No	Yes	No									No									1	2				Yes	10 days	No labour	>12	No
1226	Dec'16	Participant 167	23			23465	1	G2P1L1 38 WKS WITH 1 PREVIOUS LSCS WITH SHORT ICP	38	Multi	Multi	1	Booked	7	10	10	2	68		No	No	No								1	No									1	2				No		No labour	>12	No
1227	Dec'16	Participant 168	24	45	148	23223	2	G3P2L2 36 WKS 2 PREVIOUS LSCS	36	Multi	Multi	1	Booked	2	13	8.2	2	90		No	No	No								1	Yes										2				No		No labour	>12	No
1228	Dec'16	Participant 169	23	68	152	23189	2	G4P2L1A1 WITH 2 PREVIOUS LSCS-38 WKS	38	Multi	Multi	1	Booked	6	11	11	2	85		No	No	No								1	No									1	2				No		No labour	>12	No
1229	Dec'16	Participant 170	19	50	147	23525	2	G2A1 39 WKS FOR WITH CPD WITH NON REACTIVE NST	39	Multi	Primi	3	Booked	13	9	10.2	2	82		No	No	No								1	No									1	2				No			>12	No
1230	Dec'16	Participant 171	26	75	75	23658	2	PRIMI 36 WKS PROM WITH TWINS	36	Primi	Primi	3	Booked	3	6	10.8	2	83		No	No	No								1	No	1									2				No		<6	<6	No
1231	Dec'16	Participant 172	21	48	151	23521	1	G2P1L1 39 WKS IN LABOUR WITH MILD ANEMIA WITH CPD	39	Multi	Multi	3	Booked	12	18	8.8	2	89		No	No	No								1	Yes										2				No				No
1232	Dec'16	Participant 173	19	39	149	23715	1	PRIMI AT 36 WKS WITH BREECH WITH OLIGOHYDROMNIOUS IN LABOUR	36	Primi	Primi	3	Booked	6	8	114	2	84		No	No	No								1	No									1	2				Yes	9 hrs		>12	No
1233	Dec'16	Participant 174	22			23643	2	PRIMI 38 WKS WITH BREECH WITH GDM ON DIET	38	Primi	Primi	3	Unbooked		8	11.1	2	71		Yes	No	No						2			No					1					2				No		<6	>12	No
1234	Dec'16	Participant 175	20	46	149.5	23420	1	PRIMI 37WKS WITH SYMMETRICAL IUGR WITH NON PROGRESSION OF LABOR	37	Primi	Primi	3	Booked	8	12	11	2	90		No	No	No								1	No									1	2				No			Elective	No
1235	Dec'16	Participant 176	32			22833	2	G10P1L1A8 35WKS WITH BOH WITH GEST HTN WITH UNSTABLE LIE	35	Multi	Multi	3	Unbooked		24	11	2	93		No	Yes	Yes									No		1								2				Yes	ON 2-12-2016	No labour	>12	No
1236	Dec'16	Participant 177	23	67	154	23751	2	G3P1L1A1 37 WKS WITH FOOTLING BREECH	37	Multi	Multi	3	Booked	5	8	13.4	2	93		No	No	No								1	No	1									2				No		<6	<6	No
1238	Dec'16	Participant 178	26	44	148	23337	1	PRIMI 40 WKS UN IN EARLY LABOUR-40w	40	Primi	Primi	3	Booked	6	8	12.6	2	90		No	No	No								1	No									1	2				No				No
1239	Dec'16	Participant 179	26	51	155	24461	2	PRIMI 35 WKS WITH HYPERTENSION WITH SEVERE PRE ECLAMPSIA WITH MODERATE ANEMIA WITH REPEATED EQUIVOCAL NST	35	Primi	Primi	3	Booked	4	13	8	2	70		No	Yes	No						1	PRE ECLAMPSIA		Yes										2				Yes	5 DAYS		>12	No
1240	Dec'16	Participant 180	22	50	148	24721	1	PRIMI 38+3 WKS GA PROM IN EARLY LABOR WITH CPD	38	Primi	Primi	3	Booked	6	8	11.3	2	158		No	No	Yes									No	1									1	PROM	TAXIM	1	No		>12	>12	No
1241	Dec'16	Participant 181	23	32.5	143	24787	1	PRIMI 40 WKS OF GA BREECH PRESENTATION IN PRODROMAL LABOR	40	Primi	Primi	3	Booked	10	6	11.5	2	102		No	No	No								1	No									1	2				No		<6	>12	No
1242	Dec'16	Participant 182	22	50	157	24698	2	G2A1 37+1 WKS PROM WITH CONTRACTED PELVIS	37	Multi	Primi	3	Booked	11	8	10.2	2	125		No	No	No								1	No	1									1	PROM	INJ TAXIM	2	No		<6		No
1243	Dec'16	Participant 183	29			24754	1	G2P1 WITH TC 1PRE CLS-37 WKS	37	Multi	Multi	1	Booked	2	8	10.5	2	81		No	No	No								1	No									1	2				Yes	1DAY STENOED COUEEASE 30/12/16 AT 12 PM	No labour	Elective	No
1244	Dec'16	Participant 184	22			24788	1	G3P2C2 38 WKS 2 PRE LSCS WITH MILD ANEMIA WITH GEST HTN	38	Multi	Multi	1	Booked	9	8	7.9	2	90		No	Yes	No									Yes										2				No		No labour	Elective	No
1245	Dec'16	Participant 185	22	50	150	23411	2	G2P1L1 WITH 37 WKS 1PRE CLS WITH CPD	37	Multi	Multi	1	Booked	3	13	10.04	2	103		No	No	No								1	Yes		1								2				No		No labour	>12	No
1246	Dec'16	Participant 186	23	59	154	24790	1	G3P1L1A1 38 WKS 1PRE LSCS WITH SHORT ICP IN EARLY LABOR WITH ANEMIA	38	Multi	Multi	3	Booked	7	8	7.8	2	87		No	No	No								1	Yes										2				No		<6	Elective	No
1247	Dec'16	Participant 187	21	62	160	22943	2	G2P1L1 37 WKS 1 PRE CLS	37	Multi	Multi	3	Booked	5	12	8	2	72		No	No	No								1	Yes										2				Yes	steriod couerase cover 6/12/16 (1day)	No labour	Elective	No
1248	Dec'16	Participant 188	22	56	144	22830	1	PRIMI 40 WKS WITH CPD WITH SHORT STWCTRA	40	Primi	Primi	1	Booked	4	8	11	2	83		No	No	No								1	No									1	2				No		No labour	Elective	No
1249	Dec'16	Participant 189	27			22935	1	G2P1L1 37 WKS OF G.A OF 1 PRE LSCS WITH HYPOTHYROIDISM	37	Multi	Multi	3	Booked	8	8	12	2	78		No	No	Yes									No									1	2				Yes	2/12/16 1 day	<6	Elective	No
1250	Dec'16	Participant 190	23	48	157	22752	1	G2P1L1 38+4 WKS 1PRE CLS	38	Multi	Multi	1	Booked	11	10	9.7	2	90		No	No	No								1	No									1	2				Yes	steroid covered 1/12/16 3 dap	No labour	Elective	No
1251	Dec'16	Participant 191	23	50	152	22936	1	G2P1L1 38WKS 1PRE CLS WITH CPD	38	Multi	Multi	1	Booked	9	8	10.5	2	67		No	No	No								1	Yes										2				No		No labour	Elective	No
1252	Dec'16	Participant 192	22	56	151	23021	2	PRIMI 39WKS WITH CPD	39	Primi	Primi	3	Booked	6	11	12.5	2	88		No	Yes	No									No									1	2				No			>12	No
1253	Dec'16	Participant 193	22	37	156	23328	2	G2P1L1 AT 37WKS PRIVIOUS LSS	37	Multi	Multi	3	Booked	9	9	10.5	2	98		No	No	No								1	No									1	2				Yes	guien on 21/11/16	<6	>12	No
1254	Dec'16	Participant 194	30			23123	2	G3P2L2 39WKS 2 PRE CLS	39	Multi	Multi	1	Booked	6	10	12	2	86		No	No	No								1	No									1	2				No		No labour	>12	No
1255	Jan'17	Participant 195	26	98	164	24791	1	G2P1L1 WITH 38+4WKS GA 1PRE LSCS WITH CPD IN LABOR	38	Multi	Multi	3	Booked	10	10	10.4	2	86		No	No	No								1	No									1	1	cough	taximi	2	No		<6	Elective	No
1256	Jan'17	Participant 196	23	73	160	1	1	PRIMI 39 WKS	39	Primi	Primi	3	Booked	7	7	10.3	2			No	Yes	No									No	1									1	prom	ing Taxim	2	Yes	26	>12	>12	No
1257	Jan'17	Participant 197	23			8	1	PRIMI 37+3 WKS PRODROMUR WITH MSL	37	Primi	Primi	3	Booked	7	10	10.7	2	92		No	No	No								1	No						1				2				No		<6	<6	No
1258	Jan'17	Participant 198	20			24808	1	G3P2L2 37 WKS OF 2 PRE LSCS WITH MODERATE ANEMIA	37	Multi	Multi	1	Booked	9	13	7.2	2	77		No	No	No								1	Yes										2				No		No labour	Elective	No
1259	Jan'17	Participant 199	20			14117	1	PRIMI 37 WKS OF G.A BREECH	37	Primi	Primi	3	Unbooked		9	11.1	2	80		No	No	No								1	No									1	2				No		<6	Elective	No
1260	Jan'17	Participant 200	21	57	162	24546	2	PRIMI 37 WKS OF G.A WITH MODERATE ANEMIA WITH CPD WITH POLYHGDR OMIAS WITH HBSAG POSITIVE	37	Primi	Primi	3	Booked	3	14	7.2	2	113		No	No	No						1	HBSAG POSITIVE		Yes		1								2				No			<6	No
1261	Jan'17	Participant 201	23			93	1	G5P1L1A3 + 1 PREVIOUD LSCS AT TERM GESTATION- 38 WKS	38	Multi	Multi	1	Booked	9	9	10.08	2	125		No	No	No								1	No									1	2				Yes	1day	No labour	Elective	No
1262	Jan'17	Participant 202	24	52	142	52	2	G3P1L1A1 + 1PREV LSCS- 38w2d WKS	38	Multi	Multi	3	Booked	10	10	11.3	2	84		No	No	No								1	No									1	2				No		<6	Elective	No
1263	Jan'17	Participant 203	25	52	147	583	1	G3P1L1A1 38 WKS 1PRE CLS	38	Multi	Multi	3	Booked	8	7	10.7	2	103		No	No	No								1	No									1	2				No		<6	Elective	No
1264	Jan'17	Participant 204	26	50	154	848	2	G2P1L0 28 WKS OF G.A PREECLAMPISIA	28	Multi	Multi	3	Booked	7	19	7.8				No	Yes	No						1	pre-eclampsia		Yes			1							2				Yes	26hrs	No labour	Elective	No
1265	Jan'17	Participant 205	21	50	154	1098	1	G2P1L1 39 WKS GA 1PRE LSCS	39	Multi	Multi	1	Booked	3	8	9.8	2	96		No	No	Yes									Yes										2				No		No labour	Elective	No
1266	Jan'17	Participant 206	23			1208	1	G2P1L1 38 WKS PROM COLD	38	Multi	Multi	3	Unbooked		8	10.9				No	No	No								1	No	1									1	prom	ij Taxim 1gm	1	No		<6	<6	No
1267	Jan'17	Participant 207	27	53	160	1374	2	PRIMI 42 WKS GA THICK MSL	42	Primi	Primi	3	Booked	12	6	12	2	100		No	No	No								1	No						1				2				No		<6	<6	No
1268	Jan'17	Participant 208	24	60	157	1201	2	PRIMI + 39 WKS +RH NEGATIVE WITH OLIGOHYDROMNIOUS	39	Primi	Primi	3	Booked	9	11	12	2	80		No	No	Yes									No							fever and could	1		2				No			Elective	No
1269	Jan'17	Participant 209	21	39	155	1359	1	PRIMI 40 WKS MSL NON REACTIVE NST ANEMIA	40	Primi	Primi	3	Booked	10	10	7.5				No	No	No								1	Yes						1				2				No		>12	<6	No
1270	Jan'17	Participant 210	21	40	154	1047	1	G3P1L1 A1+1PRE CLS-38 wks	38	Multi	Multi	1	Booked	10	13	12.2	2	122		No	No	No								1	No									1	2				No		No labour	Elective	No
1271	Jan'17	Participant 211	22	66	151	1371	1	G2P1L1 38+3WKS MODEEATE ANEMIA 1PRE LSCS	38	Multi	Multi	1	Booked	2	11	8.29	2	87		No	No	No								1	Yes										2				Yes	16 DAYS	No labour	Elective	No
1272	Jan'17	Participant 212	25	45	149	1313	1	G2A1 39 WKS PRODROMINOL LAOUR NON PROGRES OF LABOURS	39	Multi	Primi	3	Booked	8	14	11	2	69		No	No	No								1	No			1						0	2				No		>12		No
1273	Jan'17	Participant 213	25			1441	1	G3P2L2 +2PRE CLS +RH-VE-37 wks	37	Multi	Multi	1	Booked	5	9	10.6	2	77		No	No	No								1	Yes										2				No		No labour	Elective	No
1274	Jan'17	Participant 214	23			1540	2	G2P1L1 37 WKS OF 1PRE LSCS	37	Multi	Multi	3	Booked	10	9	9.5	1	75		No	No	No								1	No									1	2				No			Elective	No
1275	Jan'17	Participant 215	20			1460	2	PRIMI 36 WKS PRE ECLMA WITH MSL	36	Primi	Primi	3	Unbooked		9	13.3	2	137		No	Yes	No								0	No			1			1				1	URINARY TRACT INFECTION	TAB TAXIM MG	3	Yes	1days		<6	No
1276	Jan'17	Participant 216	21	46	160	625	1	PRIMI 37 WKS FACE PRASENTETION	37	Primi	Primi	3	Booked	9	8	11.2	2	96		No	No	No								1	No	1			1						1	prom	inj Taxim 1gm	2	No		>12	>12	No
1277	Jan'17	Participant 217	23	50	151.5	1406	1	G2P1L1 38+3 WKS 1PRE LSCS	38	Multi	Multi	1	Booked	11	9	11.1	2	72		No	No	No								1	No									1	2				No		No labour	Elective	No
1278	Jan'17	Participant 218	31			970	2	G3P1L1A1 36+6WKS 1PRE LSCS	36	Multi	Multi	3	Unbooked		9	11.39	2	84		No	No	Yes									No									1	2				Yes	19hrs	No labour	Elective	No
1279	Jan'17	Participant 219	21	45	152	1825	2	PRIMI 39WKS OF F.D	39	Primi	Primi	3	Booked	8	6	9.1	2	98		No	No	No								1	No									1	2				No			Elective	No
1280	Jan'17	Participant 220	21	47	157	590	1	PRIMI 39+3WKS ALUGOHYDROMIAS WITH MSL	39	Primi	Primi	3	Booked	9	8	10.3	2	87		No	No	No								1	Yes						1				2				No			<6	No
1281	Jan'17	Participant 221	31			575	1	G3P1L1A1 37WKS 1PRE CLS	37	Multi	Multi	1	Booked	2	8	9.7	2	109		No	No	No								1	No									1	2				Yes	steriod covered 10/01/17 13hrs	No labour	Elective	No
1282	Jan'17	Participant 222	21	44	149	577	1	PRIMI 40 WKS PRE ECLAMPSIA FD	40	Primi	Primi	3	Booked	8	9	11.7	2	97		No	Yes	No									No									1	2				No		<6	Elective	No
1283	Jan'17	Participant 223	26	54	159	385	1	G2P1L1 37 WKS 1PRE LSCS WITH GHTN	37	Multi	Multi	3	Booked	7	9	9.7	2	86		No	Yes	No									Yes										2				No		No labour	Elective	No
1284	Jan'17	Participant 224	28			172	2	PRIMI 39 WKS BREECH	39	Primi	Primi	3	Booked	10	7	10.6	2	120		No	No	No								1	No									1	2				No		<6	Elective	No
1285	Jan'17	Participant 225	28	60	157	251	1	G3P1L1A1 39 WKS 1PRE LSCS	39	Multi	Multi	3	Booked	13	8	10.5	2	88		No	No	No								1	No									1	2				No		<6	Elective	No
1286	Jan'17	Participant 226	25			342	2	G2P1L1 37 WKS 0F GA 1PRE LSCS	37	Multi	Multi	3	Booked	2	9	10.5	2	109		No	No	No								1	No									1	2				No		<6	Elective	No
1287	Jan'17	Participant 227	24			238	1	G2P1L1 PRE LSCS- 37WKS	38	Multi	Multi	1	Booked	9	12	11.9	2	87		No	No	Yes									No									1	2				No		No labour	Elective	No
1288	Jan'17	Participant 228	23	43	169	378	1	PRIMI 34 WKS ABRUPTO PLACENTA +FB	34	Primi	Primi	3	Booked	5	8	11.2	2	112		No	No	No								1	Yes										2				No		<6	Elective	No
1289	Jan'17	Participant 229	25			338	1	PRIMI 39 WKS MSL	39	Primi	Primi	3	Booked	7	9	11.3	2	71		No	Yes	No									No						1				2				No		>12	<6	No
1290	Jan'17	Participant 230	21			394	1	G2P2L2A1 37 WKS 2PRE LSCS	37	Multi	Multi	3	Unbooked		10	11.1	1	83		No	No	No								1	No							thrombocy to pene	1		2				Yes		No labour	Elective	No
1291	Jan'17	Participant 231	24	51	152	1287	1	PRIMI 35 WKS TWIN GESTATION WITH GEST HTN	35	Primi	Primi	3	Booked	9	16	11.1	2	79		No	Yes	Yes									No		1								2				Yes	steriods coeed 18/12/16 1month	No labour	Elective	No
1292	Jan'17	Participant 232	23	56	160	1948	1	G2A1 37+5 WKS GA IHCP FD WITH MSL	37	Multi	Primi	1	Booked	10	8	13.3	2	99		No	Yes	No						1	IHCP		No						1				2				Yes	date and time not menchoned		Elective	No
1293	Jan'17	Participant 233	21			2045	1	PRIMI 37+4 WKS ABRIPHO PLAUFA IN ACHIUE LABOUR	37	Primi	Primi	3	Booked	8	7	7.29	2	86		No	No	No								1	Yes										2				No			Elective	No
1294	Feb'17	Participant 234	19	44	149	2598	2	PRIMI 39 WKS CPD	39	Primi	Primi	1	Booked	12	9	13.2	2	82		No	No	No								1	No	1								1	2				No			<6	No
1295	Feb'17	Participant 235	25	70	157	2663	1	G2P1L1 36 WKS 1PRE LSCS	36	Multi	Multi	3	Booked	7	7	12.9	2	97		No	No	No								1	No									1	2				Yes	4 hours	<6	Elective	No
1296	Feb'17	Participant 236	24	54	165	2617	2	G2P1L1 37 WKS GA 1PRE LSCS PROM CPD	37	Multi	Multi	3	Booked	10	8	12.4	1	108		No	No	No								1	No	1									1	prom	inji taxim 1gm	1	No		<6	<6	No
1297	Feb'17	Participant 237	25			2456	1	G3P2L2 38 WKS GA 2PRE LSCS	38	Multi	Multi	1	Booked	8	11	10.9	2	107		No	No	No								1	Yes										2				No		No labour	Elective	No
1298	Feb'17	Participant 238	22	42	155	2542	2	G2P1L1 37 WKS 1PRE LSCS	37	Multi	Multi	3	Booked	11	9	10.7	2	99		No	No	No								1	No									1	2				Yes	steriod coureed 31/01/17 (4 days)	<6	Elective	No
1299	Feb'17	Participant 239	22	46	147	2449	1	G2P1 L1 38 WKS 1PRE LSCS	38	Multi	Multi	1	Booked	9	9	8	2	98		No	No	No								1	Yes										2				No		No labour	Elective	No
1300	Feb'17	Participant 240	23	39	147	2469	1	G2P1L1 37 WKS 1PRE LSCS SHORT ICP IN LABOUR	37	Multi	Multi	3	Booked	10	8	13	2	102		No	No	No								1	No									1	2				Yes	3days	<6	Elective	No
1301	Feb'17	Participant 241	24	63	145	2126	1	G3P2L2 36 WKS OF G.A 2 PRE LSCS	36	Multi	Multi	1	Booked	11	11	10	1	111		Yes	Yes	No									No					1					2				No		No labour	Elective	No
1302	Feb'17	Participant 242	21			2358	1	G2P1L1 37 WKS OF G.A 1PRE LSCS	37	Multi	Multi	3	Booked	10	8	10.1	2	99		No	No	No								1	No									1	2				No		<6	Elective	No
1303	Jan'17	Participant 243	21			1942	1	G2P1 36+6 WKS GA 1PREVIOUS LSCS COUIRETED ANEMIA	36	Multi	Multi	1	Booked	7	15	10.8	1	76		No	No	No								1	Yes										2				Yes	5 days	No labour	Elective	No
1304	Jan'17	Participant 244	21			1740	2	G2P1 L1 36 WKS 1PRE LSCS	36	Multi	Multi	3	Booked	2	13	10.7	2	50		No	No	No						1	HBSAG POSITIVE	1	No		1							1	2				Yes	steroids coueed 25/01.17 (6dyas)	No labour	Elective	No
1305	Feb'17	Participant 245	30			2448	2	G5P2L2A2 37 WKS 2 PRE LSCS	37	Multi	Multi	1	Booked	10	12	10.49	2	118		No	No	No								1	No			1							2				Yes	2 DAYS	No labour	>12	No
1306	Feb'17	Participant 246	21	70	151	3017	2	G2P1L1 36 WKS OF G.A PREVIOUS LSCS	36	Multi	Multi	3	Booked	8	8	9.7	2	90		No	No	No								1	No	1									2				Yes	2		>12	No
1307	Feb'17	Participant 247	23	45	151	2620	1	PRIMI 35 WKS WITH GEST HTN	35	Primi	Primi	3	Booked	7	10	12.8	2	96		No	Yes	No						1	THROMBOCYTOPENIA		No									1	2				Yes	steriod covered 26/01/17 (14 days)	<6	>12	No
1308	Feb'17	Participant 248	26	48	150	2600	2	G2A1 39 WKS CPD	39	Multi	Primi	1	Booked	15	12	13.9	2	108		No	No	Yes	1								No		1								2				No			>12	No
1309	Feb'17	Participant 249	21	53	161	2699	1	PRIMI 38 WKS GA BRECH PRESENTIC FOR SID	38	Primi	Primi	1	Booked	10	1	12.3	1	92		No	No	No								1	No									1	2				No		No labour	Elective	No
1310	Feb'17	Participant 250	22	43	157	2666	1	G2P1L1 38 WKS GA 1PRE LSCS	38	Multi	Multi	1	Booked	8	8	10.1		99		No	No	No								1	No									1	2				No		>12	Elective	No
1311	Feb'17	Participant 251	24	57	149	2997	2	G3P2L1D1 37 WKS IUFD (RR-VE)+RMCE	37	Multi	Multi	3	Booked	11	8	11.4	2	109		No	No	No								1	No				1						2				No			<6	No
1312	Feb'17	Participant 252	27	50	148	3007	2	G2P1L1 34 WKS OF GA 1PRE LSCS	34	Multi	Multi	1	Booked	5	11	8.5	2	87		No	No	No								1	Yes										2				Yes	steriod covered 09/02/17 (1day)	No labour	Elective	No
1313	Feb'17	Participant 253	19	40	148	3152	1	PRIMI 39 WKS SEVERE OLIGOHYDROMNIOUS WITH SEVERE PRE ECLAMPSIA	39	Primi	Primi	3	Booked	8	9	10.7	2	140		No	Yes	No									No									1	2				No		No labour	Elective	No
1314	Feb'17	Participant 254	21			2355	1	G2P1L1 38 WKS OF G.A PRE CLS	38	Multi	Multi	3	Booked	5	9	10.1	2	80		No	No	No						1	HBSAG+VE		No									1	2				No		No labour	Elective	No
1315	Feb'17	Participant 255	23	54	154	2690	2	G2P1L1 38 WKS GA 1PRE LSCS	38	Multi	Multi	1	Booked	9	9	12.5	2	70		No	No	No								1	No									1	2				Yes	STERIODS CCOVEREDDD 07/02/17 (24HRS)	No labour	Elective	No
1316	Feb'17	Participant 256	21	61	156	2899	1	PRIMI 38 WKS GEST HAYPERTENCTION	38	Primi	Primi	3	Booked	11	11	12.4	2	64		No	Yes	No									No									1	2				No			Elective	No
1317	Jan'17	Participant 257	21			1829	1	PRIMI 39 WKS WITH MSL	39	Primi	Primi	3	Booked	10	11	10.9	2	75		No	Yes	Yes						1	PREECLANGSRA		No						1				2				No		<6	<6	No
1318	Jan'17	Participant 258	21	44	161	2095	1	G2P1L1 1PRE CLS - 34 WKS	34	Multi	Multi	3	Booked	5	13	12.6	2	95		No	No	No								1	No	1									1	PROM	INJI TAXIM 1GM BD	2	Yes	4HRS	>12	>12	No
1319	Jan'17	Participant 259	29			1665	2	G2P1L1 37 WKS 1PRE CLS	37	Multi	Multi	1	Booked	7	14	9.6	2	96		No	No	No								1	No									1	2				No		No labour	Elective	No
1320	Feb'17	Participant 260	26	42	148	3401	2	G2P1L1 38 WKS 1PRE LSCS	38	Multi	Multi	3	Booked	10	7	10.7	2	98		No	No	No								1	No									1	2				No		<6	Elective	No
1321	Jan'17	Participant 261	27			1520	2	G4P1L1 36 WKS OF G.A N.R NST	36	Multi	Multi	3	Booked	5	16	11.1	2	77		No	No	No								1	No		1							0	2				Yes	14	No labour	Elective	No
1322	Jan'17	Participant 262	22	35	140	2162	2	G3P1L1A1 38 WKS OF G.A 1PRE LSCS	38	Multi	Multi	3	Booked	8	7	11	2	94		No	No	No								1	No									1	2				No		<6	Elective	No
1323	Feb'17	Participant 263	24	52	146	2373	1	G2P1L1 39 WKS OF G.A 1PRE LSCS	39	Multi	Multi	3	Booked	6	9	9.6	2	107		No	No	No								1	No									1	2				No		No labour	>12	No
1325	Feb'17	Participant 264	26			3020	2	G2P1L1 38 WKS 1PRE LSCS 1VGR	38	Multi	Multi	3	Booked	1	12	9.4	2	86		No	No	No								1	Yes										2				Yes	steriiod coured on 10/02/2017 at 3.30	No labour	Elective	No
1326	Feb'17	Participant 265	22	38	139	3395	2	G3P2L2 36 WKS OF G,A	36	Multi	Multi	3	Booked	6	7	9.1	2	98		No	No	No								1	No									1	2				No		<6	Elective	No
1327	Feb'17	Participant 266	23	50	154	3044	1	PRIMI TWINS-38w 1d WKS	38	Primi	Primi	3	Booked	9	10	9.7	2	121		No	No	No								1	No									1	2				Yes	on 11/01/17		Elective	No
1328	Feb'17	Participant 267	22	62	156	3234	1	G2P1L1 1PRE LSCS- 38WKS	39	Multi	Multi	1	Booked	11	11	9.8	2	87		No	No	No								1	No									1	2				No		No labour	Elective	No
1329	Feb'17	Participant 268	31			2945	1	G2P1L1 37 WKS GEST HYPERTENSION	37	Multi	Multi	3	Booked	9	13	11.7	2	74		No	Yes	No									No									1	2				No			Elective	No
1330	Feb'17	Participant 269	29	70	160	3281	1	G3P2 L1D1 37+6 WKS 1PRE LSCS	37	Multi	Multi	1	Booked	11	10	10.7	2	76		No	No	No								1	No									1	2				Yes	12 1/2 HORS	No labour	Elective	No
1331	Feb'17	Participant 270	25			3334	2	G2P1L1 39 WKS 1PREVIOUS LSCS S/D	39	Multi	Multi	3	Booked	11	9	12.4	2	103		No	No	No								1	No									1	2				No		No labour	Elective	No
1332	Feb'17	Participant 271	25			3339	2	G2P1L1 37 WKS G.A MSL	37	Multi	Multi	3	Booked	12	9	10.7	2	83		No	No	No								1	No						1				2				No			<6	No
1333	Feb'17	Participant 272	23			3563	2	PRIMI 36+4 WKS THRETENED PRE TERM	36	Primi	Primi	3	Unbooked		8	13.6	2	112		No	No	No								1	No									1	2				Yes	8 HRS		<6	No
1334	Feb'17	Participant 273	29	51	156	3340	2	G2P1L1 36 WKS BREECH PRESENTESION TWINS	36	Multi	Multi	3	Booked	13	15	10.2	2	116		No	No	No						1	HYPERTHYROIDISM		No									1	2				Yes	steroid covered 25/01/17 (1 month)	<6	Elective	No
1335	Feb'17	Participant 274	26	36	140	3610	1	G2P1L1 1PRE LSCS- 37 WKS		Multi	Multi	1	Booked	12	11	11.2	2	79		No	No	No								1	Yes										2				Yes	ON 18/02/17 OF 1AM (3DAYS )	No labour	Elective	No
1336	Feb'17	Participant 275	27	49	156	3746	1	G3P1L1A1 1PRE LSCS- 37 WKS	37	Multi	Multi	1	Booked	11	9	11.6	2	113		No	No	No								1	No									1	2				No		No labour	Elective	No
1337	Feb'17	Participant 276	21	47.8	156	3749	1	PRIMI 39+4 WKS MSL	39	Primi	Primi	3	Booked	9	7	11.2	2	111		No	No	No								1	No						1				2				No		<6	<6	No
1338	Feb'17	Participant 277	24	45	144	3744	2	G2P1L1 1PRE LSCS 37WKS	37	Multi	Multi	1	Booked	11	10	13.8				No	No	Yes	1								No									1	2				Yes	steriod covered 21/02/17	No labour	Elective	No
1339	Feb'17	Participant 278	20	47	140	4149	1	PRIMI 39+2WKS GA SHORT STATUR	39	Primi	Primi	3	Booked	3	7	12				No	No	No								1	No	1									1	PROM	INJI TAXIM 1GM	1	No		<6	<6	No
1340	Feb'17	Participant 279	23			3975	1	G3P1L1A1 38WKS 1PRE LSCS	38	Multi	Multi	1	Booked	10	8	9.9	2	85		No	No	No								1	No									1	2				No		No labour	Elective	No
1341	Feb'17	Participant 280	25			4343	2	G4P2L2A1 36+3WKS 2PREVIOUS LSCS	36	Multi	Multi	3	Booked	4	8	12.6	2	116		No	No	No								1	No									1	2				Yes	11	No labour	>12	No
1342	Mar'17	Participant 281	24			4221	1	PRIMI 39 WKS MSL WITH POLYHYDROMNIOUS	39	Primi	Primi	3	Booked	5	10	12.3	2	100		No	No	No								1	No		1				1				2				No		>12	<6	No
1343	Mar'17	Participant 282	25	54	162	4329	2	G3P2L2 37 WKS 2PREVIOUS LSCS	37	Multi	Multi	1	Booked	8	8	9.9	2	101		No	No	No								1	No									1	2				Yes	STEROID COVERED 27/02/17 (2DAYS)	No labour	Elective	No
1344	Mar'17	Participant 283	19	53	156	4331	1	PRIMI 39 WKS WITH THICK MSL	39	Primi	Primi	3	Booked	8	8	12.9	2	91		No	No	No								1	No	1					1				1	MSL	INJI TAXIM 1GM	1	No			<6	No
1345	Mar'17	Participant 284	26			4057	2	G2P1L0D1 37 WKS OF G.A 1 PRE LSCS	37	Multi	Multi	1	Booked	7	12	10.2	2	94		No	No	No								1	No		1								2				Yes	10	No labour	Elective	No
1346	Mar'17	Participant 285	29	52	162	4332	2	PRIMI 38 WKS SUSPICIOUS NST WITH FLOATING HEAD WITH ?IUGR	38	Primi	Primi	3	Booked	4	10	13.3	2	73		No	No	No								1	No									1	2				No		No labour	Elective	No
1347	Mar'17	Participant 286	20	69	151	4067	2	PRIMI 38w 3d WKS GA WITH CPD- WITH UNSTABLE LIE	38	Primi	Primi	3	Booked	2	13	13.6	2	112		No	No	Yes									No		1								2				Yes	on 24/02/17 at 6pm (6days)		Elective	No
1348	Mar'17	Participant 287	30			4396	2	G2P1L1 38 WKS OF G.A 1PREVIOUS LSCS POLY HYDROMNIOUS WITH ANEMIA	38	Multi	Multi	1	Unbooked		10	8.9	2	110		No	No	No								1	Yes										2				No		No labour	Elective	No
1349	Mar'17	Participant 288	27	41.9	139	4522	1	G2P1L1 36+3 WKS 1PREVIOUS LSCS WITH CPD IN LABOR	36	Multi	Multi	3	Booked	10	7	11.1	2	129		No	No	No								1	No									1	2				No		<6	Elective	No
1350	Mar'17	Participant 289	20	38	143	4488	1	PRIMI 38+1 WKS GA WITH SEVERE PRE ECLAMPSIA WITH CPD WITH MSL	38	Primi	Primi	3	Booked	9	9	10.9	2	86		No	Yes	No									No						1				2				No		<6	<6	No
1351	Mar'17	Participant 290	28	65	153	4323	1	G3P1L1A1 38 WKS OF G.A 1PREVIOUS WITH SHORT ICP	38	Multi	Multi	1	Booked	5	9	9.8	2	71		No	No	No								1	No									1	2				No		No labour	Elective	No
1352	Feb'17	Participant 291	30			4352	1	G4P2L2A1 37WKS 2PREVIOUS LSCS	37	Multi	Multi	3	Booked	6	12	9	2	107		No	No	No								1	No									1	2				Yes	1 day	<6	Elective	No
1353	Mar'17	Participant 292	27			4142	2	G2P1L1 36 WKS 1PREVIOUS LSCS WITH CPD WITH PERCEPTION OF FETAL MOVEMENTS	36	Multi	Multi	1	Booked	11	20	12.2	2	95		No	No	No								1	No		1								2				Yes	on 25/02/17 at 13.00hrs (12 DAYS)	No labour	Elective	No
1354	Mar'17	Participant 293	21			4902	2	G2P1L1 37 WKS OF G.A 1PREVIOUS LSCS WITH CPD	37	Multi	Multi	3	Booked	1	9	9.1	2	135		No	No	No								1	No									1	2				Yes	3hrs	No labour	Elective	No
1355	Mar'17	Participant 294	23			4706	2	G3P2L1 37 WKS OF G.A 1PREVIOUS LSCS WITH POLY HYDROMNOUS WITH CPD	37	Multi	Multi	3	Booked	5	11	10.4		82		No	No	No								1	No									1	2				Yes	5hrs	No labour	Elective	No
1356	Mar'17	Participant 295	22	46	155	4935	1	G2P1L0 36 WKS OF C.P.D WITH RH - VE PREGNANCY WITH DECREASED FETAL MOVEMENTS WITH CPD WITH NON REASSURING NST	36	Multi	Multi	3	Booked	12	8	11.8	2	77		Yes	No	Yes									No					1					2				Yes	5hrs		<6	No
1357	Mar'17	Participant 296	22			4695	2	G2P1L1 36+6 WKS 1PREVIOUS LSCS WITH IUGR	36	Multi	Multi	1	Booked	8	12	12.3	1	75		No	No	No								1	No									1	2				Yes	3DAYS	<6	Elective	No
1358	Mar'17	Participant 297	26	45	155	5152	1	G2A1 33 WKS TWINS IN LABOUR WITH MCDA	33	Multi	Primi	3	Booked	3	3	9.8	2	112		No	No	No								1	No									1	2				Yes	STERIIOD COVERED 08/02/17(1MONTH)	>12	<6	No
1359	Mar'17	Participant 298	27			4634	1	G2P1L1 37+3 WKS 1PREVIOUS LSCS WITH MSL	37	Multi	Multi	3	Booked	7	7	8.2	1	91		Yes	No	No									Yes					1	1				2				No		<6	Elective	No
1360	Mar'17	Participant 299	30			4940	1	G2A1 35 WKS WITH GEST HTN WITH IUGR WITH BREECH PRESENTATION KCO HYPOTHYROIDISM	35	Multi	Primi	3	Booked	5	9	13	2	89		No	Yes	Yes									No									1	2				Yes	1MONTH	No labour	Elective	No
1361	Mar'17	Participant 300	23			5117	2	G3P1L1A1 36 WKS BREECH	36	Multi	Multi	3	Booked	11	7	12.7	2	92		No	No	No								1	No									1	2				Yes	2HRS	<6	Elective	No
1362	Mar'17	Participant 301	27			4998	2	G2P1L1 38 WKS 1PREVIOUS LSCS WITH CPD WITH SHORT ICP	38	Multi	Multi	1	Unbooked		8	9.2	2			No	No	Yes									No									1	2				No		No labour	Elective	No
1364	Feb'17	Participant 302	26			4144	1	G2P1L1 37 WKS 1PREVIOUS LSCS 1 BREECH	37	Multi	Multi	1	Booked	9	8	11.4	2	105		No	No	No								1	No									1	2				Yes	7days	No labour	Elective	No
1365	Feb'17	Participant 303	20	50	162	3522	1	PRIMI 36 WKS NON PROGRSESS OF LABOUR GEST HTN	36	Primi	Primi	3	Booked	10	14	11.6	1	78		No	Yes	No									No		1								2				Yes	6 DAYS		Elective	No
1366	Feb'17	Participant 304	21			3241	1	G2P1L1 34 +WKS 1 PREVIOUS CHRONIC HTN	34	Multi	Multi	1	Booked	13	17	10.7	2	72		No	Yes	No									No		1								2				No		No labour	Elective	No
1367	Mar'17	Participant 305	32	44	144	4975	1	G2P1L1 38 WKS WITH 1PREVIOUS LSCS WITH IUGR KCO HYPOTHYROIDISM	38	Multi	Multi	1	Booked	13	10	10.1	2	82		No	No	Yes									No									1	2				No		No labour	Elective	No
1368	Mar'17	Participant 306	20	43	145	4753	1	PRIMI 38 WKS GEST HTN WITH CPD	38	Primi	Primi	3	Booked	6	11	11.1	2	93		No	Yes	No									No									1	2				No			Elective	No
1369	Mar'17	Participant 307	24	55	154	4148	2	G2P1L1 37+2 WKS 1PREVIOUS LSCS	37	Multi	Multi	3	Booked	7	7	10.8	2	83		No	No	No								1	No									1	2				No		<6	Elective	No
1370	Mar'17	Participant 308	24	45	156	4547	2	G2P1L1 WITH 36+5 WKS WITH 1 PREV LSCS	36	Multi	Multi	3	Booked	3	8	11	2	87		No	No	No								1	No									1	2				No		<6	Elective	No
1371	Mar'17	Participant 309	26	50	165	4467	1	G2P1L1 37 WKS 1PREVIOUS LSCS WITH MSL	37	Multi	Multi	1	Booked	7	10	12.2	2	90		No	No	No								1	No						1				2				Yes	STEROID COVERED 02/03/17 (2 days)	No labour	Elective	No
1372	Mar'17	Participant 310	27	101	164	4485	1	G2P1L1 37 WKS OF 1PREVIOUS LSCS WITH GEST HTN	37	Multi	Multi	3	Booked	2	9	11.1	2	125		No	Yes	No								1	No									1	2				No		No labour	Elective	No
1373	Mar'17	Participant 311	21	50	142	4235	2	PRIMI 37 WKS OF BP MONITORING	37	Primi	Primi	1	Booked	7	13	10	2	107		No	Yes	Yes									No		1								2				No		>12	Elective	No
1374	Mar'17	Participant 312	21	38	155	4721	1	G2P1L1 38 WKS WITH PROM WITH FD WITH NON PROGRESS OF LABOUR	38	Multi	Multi	3	Booked	5	10	13	2	95		No	No	No								1	No	1									1		inji taxim	2	No		>12	>12	No
1375	Feb'17	Participant 313	22			4151	1	PRIMI 39 WKS OF MSL C.P.D	39	Primi	Primi	3	Booked	5	8	12.8	2	90		No	No	Yes									No						1				2				No			Elective	No
1376	Feb'17	Participant 314	27	55	154	4279	1	PRIMI 39 WKS SEWERE OLIGOHYDRAMS MSL	39	Primi	Primi	3	Booked	11	7	11.1	2	92		No	No	No								1	No						1				2				No		<6	Elective	No
1377	Feb'17	Participant 315	23	59	149	4338	1	G2P1L1 37 WKS 1PREVIOUS LSCS	37	Multi	Multi	1	Booked	11	8	10.3	2	139		No	Yes	No									No									1	2				No		No labour	Elective	No
1378	Feb'17	Participant 316	26	45	163	3972	1	PRIMI 38 WKS GHTN FD WITH MSL	38	Primi	Primi	1	Booked	9	13	11.9	2	78		No	Yes	No									No		1				1				2				No			<6	No
1379	Feb'17	Participant 317	26	35	153	4060	2	G4P2L2A2 36+2WKS 2PREVIOUS LSCS	36	Multi	Multi	1	Booked	7	11	11.1	2	106		No	No	Yes									No									1	2				Yes	GIVEN ON 24/02/17	No labour	Elective	No
1380	Feb'17	Participant 318	25	51	151	4251	1	G2P1L1 38 WKS MSL	38	Multi	Multi	3	Booked	8	7	10.2	2	78		No	No	No								1	No						1				2				Yes	COVERED AT 8.40AM 27/02/17	<6	<6	No
1381	Mar'17	Participant 319	23	57	150	5896	2	G2P1L1 38+4WKS 1PREVIOUS LSCS	38	Multi	Multi	1	Booked	6	9	12.4	2	78		No	No	No								1	No									1	2				No		No labour	Elective	No
1382	Mar'17	Participant 320	22			5934	1	G2P1L1 38 WKS 1PREVIOUS LSCS	38	Multi	Multi	1	Booked	8	9	9		67		No	No	No								1	No									1	2				No		No labour	Elective	No
1383	Mar'17	Participant 321	23	56	155	5807	2	G2P1L1 38 WKS 1PREVIOUS LSCS WITH GEST HTN	38	Multi	Multi	1	Booked	6	10	12.8	2	91		No	Yes	Yes									No									1	2				No		No labour	Elective	No
1384	Mar'17	Participant 322	19	43	164	5153	2	PRIMI 39 WKS OF G.A AREST OF CIRVICAL DILATATION WITH NON PROGRESSION OF LABOR	39	Primi	Primi	3	Booked	10	9	12.4	2	106		No	No	No								1	No									1	2				No		>12	<6	No
1385	Mar'17	Participant 323	27	31	139	5241	2	G2P1L1 38 WKS GA 1PREVIOUS LSCS WITH HYPOTHYROIDISM	38	Multi	Multi	1	Booked	12	7	11.3	2			No	No	Yes									No									1	2				Yes	GINEC ON 12/03/17 6:30AM (1DAY)	No labour	Elective	No
1386	Mar'17	Participant 324	33			4878	1	G2P1L1 39 WKS 1PREVIOUS LSCS WITH RH-VE PREGNANCY	39	Multi	Multi	1	Booked	11	10	11.6	2	94		No	No	No								1	No									1	2				No		No labour	Elective	No
1387	Mar'17	Participant 325	29			5432	1	G2P1L1 39 WKS GA FETAL DISTRESS	39	Multi	Multi	3	Booked	10	13	11.9	2	85		No	No	No								1	No		1								2				No		>12	<6	No
1388	Mar'17	Participant 326	22	52	155	5897	2	G2P1L1 38 WKS GA PREVIOUS LSCS WITH ANEMIA	38	Multi	Multi	1	Booked	9	9	10.4	2	76		No	No	No								1	Yes										2				No		No labour	Elective	No
1389	Mar'17	Participant 327	23			6080	1	PRIMI 39 WKS OF G.A WITH THICK MSL WITH CPD IN LABOR	39	Primi	Primi	3	Booked	12	6	9.9	2	96		No	No	No								1	No						1			1	2				No		<6	<6	No
1390	Mar'17	Participant 328	22	45	160	6084	1	PRIMI 38+2 WKS WITH BREECH PRESENTATION IN LABOR	38	Primi	Primi	3	Booked	10	7	12.4	2	79		No	No	No								1	No									1	2				No		<6	Elective	No
1391	Mar'17	Participant 329	20			5698	2	PRIMI 39 WKS MSL WITH PATHOLOGICAL NST KCO HYPOTHYROIDISM	39	Primi	Primi	3	Booked	4	12	12.5				No	No	Yes									No						1				2				No			Elective	No
1392	Mar'17	Participant 330	26			5718	1	G3P2L1D1 WITH 1PREVIOUS LSCS WITH GEST HTN- 38WKS	38	Multi	Multi	3	Booked	10	11	10.8	2	119		No	Yes	Yes									No		1								2				Yes	1MONTH	No labour	Elective	No
1393	Mar'17	Participant 331	24	60	158	5693	1	G3P1L1A1 38 WKS 1PREVIOUS LSCS IN LABURE	38	Multi	Multi	1	Booked	8	8	11.49	2	113		No	No	No								1	No									1	2				No			Elective	No
1394	Mar'17	Participant 332	23	44	159	5845	1	G2P1L1 38 WKS 1 PREVIOUS LSCS IN LABUR WITH HTN	38	Multi	Multi	3	Booked	10	7	9.1	2	87		No	Yes	Yes									No									1	2				No			Elective	No
1395	Mar'17	Participant 333	25	49.3	164	5675	2	G2P1L1 37 WKS GA 1 PREVIOUS LSCS WITH MODERATE ANEMIA	37	Multi	Multi	3	Booked	14	9	8.1	2	98		No	No	No								1	Yes										2				Yes	GIVIN ON 16/03/17		Elective	No
1396	Mar'17	Participant 334	26	40	149	5743	2	PRIMI 39 WKS CPD IN LABOUR KCO EPILEPSY WITH MSL	39	Primi	Primi	3	Booked	11	7	10.2	2	82		No	No	No						1	EPILEPSY		No						1				2				No			<6	No
1397	Mar'17	Participant 335	21			5466	1	G2P1L1 39 WKS WITH 1 PREVIOUS LSCS	39	Multi	Multi	1	Booked	11	8	13.4	2	97		No	No	No								1	No									1	2				Yes	STERIOD COVERAS ONE 16/03/17 (1DAY)	No labour	Elective	No
1398	Mar'17	Participant 336	30	57	146	5527	1	G2P1L1 37 WKS 1 PREVIOUS LSCS	37	Multi	Multi	1	Booked	2	8	13.2	2	86		No	No	No								1	No									1	2				No		No labour	Elective	No
1399	Mar'17	Participant 337	23			5882	2	G2P1L1 37 WKS 1 PREVIOUS LSCS WITH ANEMIA	37	Multi	Multi	3	Booked	11	7	8.89	2	87		No	No	No								1	Yes										2				No			Elective	No
1400	Mar'17	Participant 338	24	62	156	5288	2	G2P1L1 WITH 37 WKS GA WITH 1 PREV LSCS FOR OBES	37	Multi	Multi	1	Booked	14	7	11.5	2	129		No	No	No								1	No		1								2				Yes	GIVEN ON 15-3-17 2 DAYS		Elective	No
1401	Mar'17	Participant 339	22			5773	1	G2P1L0D1 39 WKS WITH ANTEPARTUM ECLAMPSIA WITH MSL	39	Multi	Multi	3	Unbooked		7	10.7	2	97		No	Yes	No									No						1				2				No		<6	<6	No
1402	Mar'17	Participant 340	22	60	154	5207	2	PRIMI 39 WKS NON REACTIVE NST WITH NON PREGRESS OF LABOR WITH FLOATING HEAD WITH MSL	39	Primi	Primi	1	Booked	4	14	9.7	2	130		No	No	No								1	No		1				1				2				No		<6	Elective	No
1403	Mar'17	Participant 341	25	35	149	5424	1	PRIMI 38+2 WKS G.A IN PRODOMINOL LABOUR WITH FETAL DISTRESS WITH MSL	38	Primi	Primi	3	Booked	8	20	10.8	2	78		No	No	No								1	No		1				1				2				Yes	GIVIEN ON 27/02/17 (1MONTH)`		Elective	No
1404	Mar'17	Participant 342	22			6578	1	G2P1L1 37+4 WKS 1PREVIOUS LSCS WITH HYPOTHYROIDISM	37	Multi	Multi	3	Booked	9	8	11		85		No	No	Yes									No									1	2				No			Elective	No
1405	Mar'17	Participant 343	18			3618	1	PRIMI 32WKS GDM ON INSULIN WITH NPOL	32	Primi	Primi	3	Booked	1	42	12	2	94		Yes	No	No									No		1			1					2				Yes	STERIOD COVERED 18/02/17	>12	Elective	No
1406	Mar'17	Participant 344	28			5894	1	PRIMI 33+5 WKS WITH SEVERE PRE ECLAMPSIA WITH GEST HTN	33	Primi	Primi	3	Unbooked		10	11.6	2	104		No	Yes	No									No									1	2				Yes	STEROID COVERED 21/03/17	No labour	Elective	No
1407	Mar'17	Participant 345	27			6380	1	G4P1L1A2 36 WKS WITH PPROM 1 PREVIOUS LSCS	36	Multi	Multi	3	Unbooked		7	11.9	2	99		No	No	No								1	No	1									1	PPROM	INJI TAXIM 1GM	1	Yes	04:30:00	<6		No
1408	Mar'17	Participant 346	21			6135	2	G2P1L1 40 WKS 1 PREVIOUS LSCS ON LABOUR KCO HYPOTHYROIDISM	40	Multi	Multi	3	Booked	5	7	11.1	2	79		No	No	Yes									No										2				No		<6	Elective	No
1409	Mar'17	Participant 347	28	58	152	5501	1	G2A1 39 WKS OF G.A WITH RH -VE PREGNANCY WITH POLYHYDROMNIOUS WITH NPOL	39	Multi	Primi	3	Booked	11	16	10.4	2	73		No	No	No								1	No		1								2				No				No
1410	Mar'17	Participant 348	26	50	154	4781	1	G3P2L2 37 WKS THICK MSL WITH CERVICAL DYSTOCIA	37	Multi	Multi	3	Booked	3	8	12.8	2	60		No	No	No								1	No						1				2				No			<6	No
1411	Apr'17	Participant 349	24	45	148	6903	1	G2P1L1 37+2 WKS G.A 1PREVIOUS LSCS	37	Multi	Multi	3	Booked	7	8	12.2	2	84		No	No	No								1	No									1	2				No		No labour	Elective	No
1412	Apr'17	Participant 350	27	35	158	7037	2	G4P2L2A1 34+5 WKS 2PREVIOUS LSCS WITH ABRUPTION	34	Multi	Multi	3	Booked	4	7	10.2				No	No	No								1	No									1	2				No		<6	<6	No
1413	Apr'17	Participant 351	24			7043	1	G2P1L1 37 WKS OF G.A 1 PREVIOUS LSCS TWINS	37	Multi	Multi	3	Booked	9	7	9.3				No	No	No								1	Yes										2				No			Elective	No
1414	Apr'17	Participant 352	23	44	151	6849	1	PRIMI 39 WKS G.A NON PROGRESS OF LABAR	39	Primi	Primi	1	Booked	14	9	11.8	2	124		No	No	No								1	No									1	2				No		>12	<6	No
1415	Mar'17	Participant 353	28			5812	2	G3P2L2 37+3 WKS TWINS PREGNEANCY PREVIOUS LSCS WITH SEVERE PRE ECLAMPSIA	37	Multi	Multi	3	Booked	10	7	10.6	2	92		No	No	No								1	Yes										2				Yes	given on 09/02/17 (1month)	<6	Elective	No
1416	Mar'17	Participant 354	25	75	159	5860	1	PRIMI 35+5 WKS GEST HTN WITH NON REACTION NST	35	Primi	Primi	3	Booked	10	8	12.2	2	84		No	Yes	No									No									1	2				Yes	DATE N/A 3WK	No labour	Elective	No
1417	Mar'17	Participant 355	20			6208	1	PRIMI 39+3 WKS G.A WITH SEVERE OLIGOHYDRAMNIOS WITH NPOL	39	Primi	Primi	3	Booked	9	8	11.7	2	136		No	No	No								1	No	1									1			1	No		<6	<6	No
1418	Mar'17	Participant 356	22	60	157	6204	2	PRIMI 36 WKS OLIGOHYEDRAMNES WITH MSL	36	Primi	Primi	3	Booked	3	8	12.6		87		No	No	No								1	No						1				2				Yes	STEROID COVERED 24/03/17	<6	Elective	No
1419	Mar'17	Participant 357	22	42	147	6375	2	G2P1L1 37+4 WKS 1PREVIOUS LSCS IN LABOUR	37	Multi	Multi	3	Booked	7	7	12.9	2	103		No	No	No								1	No									1	2				No		<6	Elective	No
1420	Mar'17	Participant 358	20	44	152	6286	1	PRIMI 37 WKS G.A WITH P PROM WITH FETAL BRADYCARDIA WITH NPOL	37	Primi	Primi	3	Booked	8	9	11.7		124		No	No	No								1	No	1									1	p prom	ic : ampicillin - 500 mg	2	Yes	37 HRS	<6	<6	No
1421	Mar'17	Participant 359	21			6131	1	G2P1L1 37+5 WKS GA 1PREVIOUS LSCS WITH SHORT ICP	37	Multi	Multi	1	Booked	11	12	12.7	2	74		No	No	No								1	No									1	2				No		No labour	Elective	No
1422	Mar'17	Participant 360	27			6334	1	G4P3L1D2 37 WKS OF G.A 2 PREVIOUS LSCS	37	Multi	Multi	1	Booked	6	10	10.8	2	96		No	No	No								1	No									1	2				Yes	2 DAYS	No labour	Elective	No
1423	Mar'17	Participant 361	22			6458	1	G3P2L1D1 1PREVIOUS LSCS-38w 3d WKS	38	Multi	Multi	3	Unbooked		8	9.4	2	81		No	No	No								1	Yes										2				Yes	single dose on 27/03/17 at 11.00pm (1day)	No labour	Elective	No
1424	Mar'17	Participant 362	21	65	165	6252	1	PRIMI 37+6 WKS GA WITH OLIGOHYDRAMNIOS WITH FETAL DISTRESS	37	Primi	Primi	3	Booked	8	11	11.9	2	88		No	No	No								1	No		1								2				No		>12	Elective	No
1425	Mar'17	Participant 363	22	66	148	6133	2	PRIMI 38 WKS OF G.A WITH NOPL WITH FAILED INDUCTION WITH C.P.D WITH NON REACTIVE NST	38	Primi	Primi	3	Booked	10	12	11.5	2	101		No	Yes	No									No		1								2				No		>12		No
1426	Mar'17	Participant 364	31	46	154	6586	2	G2P1L1 38+2 WKS GA 1 PREVIOUS LSCS WITH SHORT ICP	38	Multi	Multi	1	Booked	5	9	9.1				No	No	No								1	Yes										2				No		No labour	Elective	No
1427	Feb'17	Participant 365	24			3094	1	G4P1L1A2 38 WKS 1 PREVIOUS LSCS	38	Multi	Multi	1	Booked	11	10	10.9	2	91		No	No	No								1	No									1	2				No		No labour	Elective	No
1428	Apr'17	Participant 366	26	52	146	7143	1	G4P1L1A2 36+3 WKS GA 1PREVIOUS LSCS WITH MATERNAL TACHYCARDIA	36	Multi	Multi	3	Booked	10	7	12.5	2	73		No	No	Yes									No									1	2				Yes	2 1/2 hrs	<6	Elective	No
1429	Apr'17	Participant 367	25	46	155	7145	1	G2P1L1 +1PREVIOUS LSCS FOR SID- 40 WKS	40	Multi	Multi	1	Booked	9	8	11.8	2	90		No	No	No								1	No									1	2				Yes	on 01/04/17	No labour	Elective	No
1430	Apr'17	Participant 368	21			7168	1	G2P1L1 WITH 38 WKS + 1 PREVIOUS LSCS-IMPARED GTT WITH HYPOTHYRODISM			Multi	1	Booked	5	8	11.7	2	132		Yes	No	Yes									No					1					2				No		No labour	Elective	No
1431	Apr'17	Participant 369	26			588	1	G2P1L1D1 37 WKS OF 1 PREVIOUS LSCS WITH POLYHYDRAMNIOS WITH BREECH PRESENTATION	37	Multi	Multi	3	Booked	3	8	10.8	2	87		No	No	No								1	No									1	2				Yes	7hrs	<6	Elective	No
1432	Apr'17	Participant 370	21	40	145	7134	1	PRIMI 37 WKS OF G.A MSL	37	Primi	Primi	3	Booked	17	10	10.4	2	95		No	No	No								1	No						1				2				No		<6	<6	No
1433	Apr'17	Participant 371	24	43	162	7691	2	G2P1L1 37 WKS 1 PREVIOUS LSCS IN LABOUER	37	Multi	Multi	1	Booked	10	7	11.4	2	67		No	No	No								1	No									1	2				No		<6	Elective	No
1434	Apr'17	Participant 372	22	75	151	7360	1	PRIMI 38 WKS WITH ARREST OF CERVICAL DILATATION ?CPD	38	Primi	Primi	3	Booked	4	15	10.9	1	83		No	No	Yes									No									1	2				No		>12	<6	No
1435	Feb'17	Participant 373	23			3016	2	G2P1L1 37 WKS OF G.A WITH 1 PREVIOUS LSCS	37	Multi	Multi	3	Booked	2	11	11.3	2	77		No	No	No								1	No									1	2				No			>12	No
1436	Apr'17	Participant 374	30	56	160	7850	1	G3P1L1E1 37+2 WKS GA 1 PREVIOUS LSCS	37	Multi	Multi	3	Booked	7	7	10.8	2	81		No	No	No								1	No									1	2				No		<6	Elective	No
1437	Apr'17	Participant 375	24	53	154	7054	1	PRIMI 36 WKS HTW FAILED INDUCTION	36	Primi	Primi	3	Booked	8	18	11.1	2	74		No	Yes	No									No		1								2				Yes	9 days	>12	Elective	No
1438	Apr'17	Participant 376	28	63	145	7656	1	G2P1L1 39 WKS 1 PREVIOUS LSCS WITH MSL	39	Multi	Multi	3	Booked	9	12	10.9	2	84		No	No	No								1	No						1			1	2				No		No labour	Elective	No
1439	Apr'17	Participant 377	24	60	152	7855	1	G3P1L1A1 38 WKS BREECH PRASATION	38	Multi	Multi	3	Booked	8	7	10.7	2	104		No	No	No								1	No									1	2				No		No labour	Elective	No
1440	Apr'17	Participant 378	21	38	143	7984	2	PRIMI 35+6 WKS THEETEND PREKRM WITH CPD IN LABOR WITH SUSPICIOUS NST	35	Primi	Primi	3	Booked	7	7	12.1	2	80		No	No	No								1	No									1	2				Yes	6hor		Elective	No
1441	Apr'17	Participant 379	22	46	149	7663	1	PRIMI 40+2 WKS GA PRODRONAL LABOUR WITH CPD	40	Primi	Primi	3	Booked	8	7	12.5	2	84		No	No	No								1	No									1	2				No		<6	<6	No
1442	Apr'17	Participant 380	20	55	157	7479	2	G3A2 40+1 WKS G.A NON REACTIV NST	40	Multi	Primi	3	Booked	11	10	12	2	105		No	No	No								1	No									1	2				No		<6	Elective	No
1443	Apr'17	Participant 381	25			7762	2	G2P1L1 39+2 WKS FEETAL DISTRES WITH MSL	39	Multi	Multi	3	Booked	1	7	12.2				No	No	No								1	No						1				2			1	No			<6	No
1444	Apr'17	Participant 382	24	58	152	7477	2	G2P1L1 37 WKS WITH MODERATE ANEMIA WITH 1 PREV LSCS	37	Multi	Multi	3	Booked	8	10	8.2	2	88		No	No	No								1	Yes										2				Yes	20	<6	Elective	No
1445	Apr'17	Participant 383	26			7400	1	G2P1L1 37 WKS OF G.A 1 PREVIOUS LSCS NON REASSURING NST WITH MATERNAL TACHYCARDIA	37	Multi	Multi	3	Booked	11	8	10.8	2	82		No	No	No								1	No									1	2			1	Yes	02:50:00	<6	Elective	No
1446	Apr'17	Participant 384	24	40	148	7404	2	G2P1L1 36 WKS OF G.A 1 PREVIOUS LSCS	36	Multi	Multi	3	Booked	9	11	11.1	2	91		No	No	No								1	No									1	2				Yes	7HRS		Elective	No
1447	Apr'17	Participant 385	22	53	152	7081	1	G3A2 37 WKS WITH GEST HTN WITH WITH FETAL DISTRESS WITH AFI=7.8CM	37	Multi	Primi	3	Booked	12	9	11.5		93		No	Yes	No									No									1	2				No			Elective	No
1448	Apr'17	Participant 386	26	45	154	7089	2	G3P1L1A1 36 WKS OF G.A 1 PREVIUS LSCS WITH CPD	36	Multi	Multi	1	Booked	8	15	10	2	88		No	No	No								1	No		1	1							2				No		<6	Elective	No
1449	Apr'17	Participant 387	23	51	148	7077	2	G3P1L1A1 38+5 WKS 1 PREVIOUS LSCS	38	Multi	Multi	3	Booked	9	8	8.7	2	97		No	No	Yes									Yes										2				No			Elective	No
1450	Apr'17	Participant 388	21			7033	2	PRIMI 37 WKS SEVERE OLIGO WITH FETAL DISTRESSS	37	Primi	Primi	3	Unbooked		8	13.3	2	144		No	No	No								1	No									1	2				Yes	ON 05/04/17 AT 11.20AM		Elective	No
1451	Apr'17	Participant 389	24			7069	2	PRIMI 38 WKS OF G.A C.P.D HYPER TENTION	38	Primi	Primi	3	Unbooked		8	12.7	2	115		No	Yes	No									No									1	2				Yes	10 hrs		<6	No
1452	Apr'17	Participant 390	31	47	142	7682	1	G3P2L2 37+3 WKS G.A 2 PREVIOUS LSCS	37	Multi	Multi	3	Booked	7	9	11.1	2	87		No	No	No								1	No									1	2				No		<6	Elective	No
1453	Apr'17	Participant 391	22	50	150	7376	1	G3A2 38+1 WKS (ACC TO SEDD) FOR SID WITH FD WITH BORDERLINE PELVIC	38	Multi	Primi	3	Booked	12	11	10.6	1	83		No	No	No								1	No									1	2			1	No		>12	<6	No
1454	Apr'17	Participant 392	24			6964	1	G5P1L1A3 37WKS G.A PEVIOUS LSCS WITH IUGR	37	Multi	Multi	1	Booked	6	17	11.6	2	90		No	No	No								1	No		1								2				Yes	givin on (05/04/17 (8days)	No labour	Elective	No
1455	Apr'17	Participant 393	19	42	156	6678	2	PRIMI 38+3 WKS PRODWML LBOUR SEVERE OLYHYDROMNIOUS WITH CPD	38	Primi	Primi	3	Booked	12	9	10.6	2	86		No	No	Yes									No	1									1	PROM	INJI TAXIM 1 G (IV)BD	2	No		>12		No
1456	Apr'17	Participant 394	22	43	150	6834	2	G2P1L1 38 WKS OF G.A 1 PREVIOUS LSCS FOR SID WITH ANEMIA	38	Multi	Multi	3	Booked	7	9	9.1	2	86		No	No	No								1	No									1	1				No		No labour	Elective	No
1457	Apr'17	Participant 395	28			6831	1	G3P2L2 36 WKS G.A 2 PREVIOUS LSCS WITH NON REACTIVE NST	36	Multi	Multi	3	Booked	3	9	13	2	137		No	No	No								1	No									1	2				Yes	17hrs	No labour	Elective	No
1458	Apr'17	Participant 396	20			5351	2	PRIMI 36+5 WKS G,A ANEMIA RH-VE PREGRANEY NON PROGRESSIVEAS LABOUR	36	Primi	Primi	3	Booked	3	27	8.88	2	106		No	Yes	Yes									Yes		1								2				No		<6	Elective	No
1459	Apr'17	Participant 397	25	47	158	23726	1	G3P2L2 35 WKS OF G.A 2 PREVIOUS LSCS	35	Multi	Multi	3	Booked	5	15	11	2	144		No	Yes	No									No									1	2				Yes	20 DAYS (13/11/16)	<6	>12	No
1460	Apr'17	Participant 398	25	54	168	6823	1	G3P1L1A1 36+2 WKS G.A 1 PREVIOUS LSCS	36	Multi	Multi	3	Booked	10	11	12.5	2	97		No	No	No								1	No									1	2				No		No labour	Elective	No
1461	Apr'17	Participant 399	27	46	156	7667	1	G3P1L1A1 38+1 WKS G.A 1 PREVIOUS LSCS	38	Multi	Multi	1	Booked	9	9	11.7	2	122		No	No	No								1	No									1	2				No		No labour	Elective	No
1462	Mar'17	Participant 400	24			5517	1	PRIMI 38 WKS WITH GEST HTN WITH OLIGOHYDRAMINS	38	Primi	Primi	1	Booked	4	7	9.6	2	98		No	Yes	No									No									1	2				No		No labour	Elective	No
1463	Mar'17	Participant 401	25	54	151	5418	2	PRIMI 40 WKS MSL	40	Primi	Primi	1	Booked	8	8	11.4	2	121		No	No	No								1	No						1				2				No		>12	<6	No
1464	Apr'17	Participant 402	27			7852	1	G4P3L3 35 WKS OF G.A TWINS WITH SEVERE OLIGOHYDROMNIOUS WITH FD WITH BREECH	35	Multi	Multi	3	Booked	4	8	8.8	2	86		No	Yes	No									Yes										2				Yes	2DAYS		Elective	No
1465	Apr'17	Participant 403	20			8518	1	PRIMI 37 WKS OF G.A WITH OLIGOHYDROMNIOUS	37	Primi	Primi	3	Booked	5	10	12.9	2	103		No	No	No								1	No									1	2				No			Elective	No
1466	Apr'17	Participant 404	23	58	165	8800	2	G2A1 38 WKS G.IN PRODROMAL LABOUR WITH CPD	38	Multi	Primi	3	Booked	10	7	11.1	2	93		No	No	No								1	No									1	2				No				No
1467	Apr'17	Participant 405	22	46	150	8808	1	G2P1L0D1 39 WKS G.A 1 PREVIOUS LSCS	39	Multi	Multi	1	Booked	6	6	10.5				No	No	No								1	No									1	2				No		No labour	Elective	No
1468	Apr'17	Participant 406	26	68	150	8827	1	G2A1 NON REACTIVE NST MSLWITH FAILED INDUCTION WITH 40 WKS	40	Multi	Primi	3	Booked	7	10	12.6	2	83		No	Yes	No									No				1		1				2				No		>12	Elective	No
1469	May'17	Participant 407	27			8857	1	G3P2L2 37 WKS G.A 2 PREVIOUS LSCS	37	Multi	Multi	1	Booked	8	12	10.1	2	75		No	No	No								1	No									1	2				Yes	3DAYS	No labour	Elective	No
1470	May'17	Participant 408	26	56	160	8883	2	G2P1L1 38 WKS OF G.A 1 PREVIOUS LSCS FOR SID	38	Multi	Multi	1	Booked	6	11	9.3	2	89		No	No	No								1	Yes										2				No		No labour	Elective	No
1471	Apr'17	Participant 409	23	50	157	8886	2	G2P1L1 38 WKS 1 PREVIOUS LSCS WITH CPD	38	Multi	Multi	1	Booked	9	8	12.6	2	103		No	Yes	No									No									1	2				No		No labour	Elective	No
1472	Apr'17	Participant 410	21			8888	1	PRIMI 41+3 WKS G.A CPD , HPOTHYROIDISM	41	Primi	Primi	3	Unbooked		14	11.5	2	89		No	No	Yes									No									1	2				No		<6	<6	No
1473	Apr'17	Participant 411	23			8981	2	G2A1 41+1 WKS G.A GEST HTN WITH MSL WITH SEVERE PRE ECLAMPSIA	41	Multi	Primi	3	Unbooked		6	13.1	2	95		No	Yes	No									No						1				2				No			<6	No
1474	May'17	Participant 412	21			8985	2	PRIMI WITH 40w5d WKS WITH CPD IN LABOR WITH RH NEGATIVE PREGNANCY	41	Primi	Primi	3	Booked	5	8	10.9	2	89		No	No	No								1	No									1	2				No		>12	<6	No
1475	Apr'17	Participant 413	21			6905	2	G3A2 37 wks with oligohydramnios WITH HYPOTHYROIDISM WITH RH NEGATIVE PREGNANCY-38w1d WITH MSL	37	Multi	Primi	3	Booked	4	14	10.1		133		No	No	Yes									No		1				1				2				No			Elective	No
1476	Apr'17	Participant 414	22	45	145	7301	1	G3P2L2 38 WKS OF G.A MSL AND MODERATE ANEMIA	38	Multi	Multi	3	Booked	9	7	9.2	2	106		No	No	No								1	Yes						1				2				No		<6	Elective	No
1477	Apr'17	Participant 415	30			7296	2	G3P1L1A1 38 WKS G.A 1 PREVIOUS LSCS	38	Multi	Multi	3	Booked	10	8	9.8	2	86		No	No	No								1	Yes										2				No		<6	Elective	No
1478	Apr'17	Participant 416	23	54	161	6896	1	PRIMI 37 WKS WITH GEST HTN WITH HYPOTHYROIDISM WITH BREECH	37	Primi	Primi	1	Booked	10	12	13	2	106		No	Yes	Yes									Yes										2				No		No labour	Elective	No
1479	Apr'17	Participant 417	22			7293	2	PRIMI 39 WKS G.A PROM GEST HTN FETAL DISTRESS WITH ARREST OF CERVICAL DILATION	39	Primi	Primi	3	Unbooked		8	10.7	2	89		No	Yes	No									No	1									1	prom	inji taxim 1 gm	1	No			<6	No
1480	Apr'17	Participant 418	26	98	150	5986	2	PRIMI 34 WKS OF G.A CPD WITH POLYHYDROMIAS	34	Primi	Primi	3	Booked	3	26	11.1	2	93		Yes	No	No									No		1			1					2				No			Elective	No
1481	Apr'17	Participant 419	33	56	159	7389	1	PRIMI 37 WKS TWIN GESTATION WITH BREECH PRESENTATION	37	Primi	Primi	1	Booked	7	8	11	2	152		No	No	Yes									No									1	2				Yes	5HR	<6	Elective	No
1482	Apr'17	Participant 420	24			7343	1	G2P1L1 39 WKS OF G.A 1 PREVIOUS LSCS WITH BREECH PRESENTATION	39	Multi	Multi	1	Booked	7	8	10.8	2	80		No	No	No								1	No									1	2				Yes	5HRS	No labour	Elective	No
1483	Apr'17	Participant 421	26	43	152	7356	1	G3P1L1A1 37 WKS 1 PREVIOUS LSCS WITH SCAR TENDERNESS	37	Multi	Multi	3	Booked	13	7	12.4	2	78		No	No	No								1	No									1	2				No		<6	Elective	No
1484	Apr'17	Participant 422	21			6843	2	G3P2L2 37 WKS OF G.A 2 PREVIOUS LSCS	37	Multi	Multi	1	Booked	5	8	7.3	2	108		No	No	No								1	Yes										2				No		No labour	Elective	No
1485	Mar'17	Participant 423	21			4600	1	G2P1L1 37 WKS BREECH PRESETATION	37	Multi	Multi	1	Booked	6	8	12.5	2	75		No	No	No								1	No									1	2				No		No labour	Elective	No
1486	Mar'17	Participant 424	23	48	159	4759	1	G3P1L1A1 34+2 WKS G.A 1 PREVIOUS LSCS	34	Multi	Multi	3	Booked	7	16	10.5	2	79		No	No	No								1	No		1					UTI	1		2				Yes	7DAYS	<6	Elective	No
1487	Mar'17	Participant 425	24			5249	1	G2P1L1 39 WKS G.A 1 PREVIOUS LSCS	39	Multi	Multi	1	Booked	10	8	11.1	1	90		No	No	No								1	No									1	2				No		No labour	Elective	No
1488	Mar'17	Participant 426	21			6378	1	G2P1L1 38 WKS G.A 1 PREVIOUS LSCS	37	Multi	Multi	1	Booked	10	11	9.9	2	83		No	No	No								1	Yes										2				Yes		No labour	Elective	No
1489	Mar'17	Participant 427	26			6594	1	G3P1L1A1 38+2 WKS G.A 1 PREVIOUS LSCS WITH HYPOTHYRIDISM	38	Multi	Multi	1	Booked	8	8	11.8	2	92		No	No	Yes									No									1	2				Yes	GIVIN ON 20/03/17 (11 DAYS)	No labour	Elective	No
1490	tApr'17	Participant 428	22			8009	1	G2A1 39 WKS G.A BRECH PRESENTETION	39	Multi	Primi	1	Booked	8	8	11.5	2	113		No	No	No								1	No									1	2				No		No labour	Elective	No
1491	Apr'17	Participant 429	24	37	137	8138	2	G2P1L1 39 WKS 1 PREVIOUS LSCS WITH CPD	39	Multi	Multi	1	Booked	6	8	9.8	2	86		No	No	No								1	Yes										2				Yes	28 days	No labour	Elective	No
1492	May'17	Participant 430	23			9076	1	G2P1L1 37+5 WKS 1 PREVIOUS LSCS	37	Multi	Multi	1	Booked	1	8	9.6				No	No	No								1	Yes										1				No		No labour	Elective	No
1493	Apr'17	Participant 431	21	47	145	8469	1	PRIMI 38+3 WKS WITH PROM WITH CPD	38	Primi	Primi	3	Booked	5	8	11	2	66		No	No	No								1	No	1									1	prom	inji taxim 1 gm (BD)IV	1	Yes	15 days			No
1494	Apr'17	Participant 432	22			8461	1	G2P1L1 38 WKS 1 PREVIOUS LSCS WITH PROM WITH CPD	38	Multi	Multi	3	Booked	2	6	9	2	97		No	No	No								1	Yes	1									1	PROM	INJI TAXIM 1 GM	1	Yes		<6	<6	No
1495	Apr'17	Participant 433	23	45	146	8458	2	PRIMI 38 WKS MSL IN LABOUR	38	Primi	Primi	3	Booked	6	7	11.8	2	96		No	No	No								1	No						1				2				No		<6	<6	No
1496	Apr'17	Participant 434	21	53	156	8454	2	PRIMI 40+5 WKS G.A WITH ARREST IN 2ND STAGE OF LABOUR	40	Primi	Primi	3	Booked	8	9	11.1	2	93		No	No	No								1	No									1	2				No			<6	No
1497	Apr'17	Participant 435	28	65	156	8353	2	G3P1L1A1 38 WKS OF 1 PREVIOUS LSCS WITH CPD	38	Multi	Multi	1	Booked	6	10	12.1	2	148		No	No	No								1	No									1	2				Yes		No labour	Elective	No
1498	Apr'17	Participant 436	22	60	149	7932	1	G2A1 38 WKS OF G.A NO PROGRESS OF LABOUR WITH GEST HTN	38	Multi	Primi	3	Booked	8	17	10.6	2	105		No	Yes	No									No									1	2				Yes		<6	Elective	No
1499	Apr'17	Participant 437	25	46	154	7919	1	PRIMI 34 WKS TWINS BREECH NST WITH PERSISTENT DECALATION	34	Primi	Primi	3	Booked	9	8	12	2	91		No	No	No								1	No									1	2				Yes	1.5	No labour	Elective	No
1500	Apr'17	Participant 438	25	50	157	7687	1	PRIMI 36+1 WKS G.A IUGR WITH LEVER WITH NON REASSURING NST WITH MSL	36	Primi	Primi	1	Booked	6	12		2	84		No	No	No								1	No						1				1	TEMPER AND CHILLS REGI OCCASINALLARY (FEVER)	INJI AUGMENTION 1.25MG (BD)	2	No			Elective	No
1501	Apr'17	Participant 439	21	50	155	7862	2	PRIMI 37+5 WKS G.A OLIGAHYDROMINOS WITH MSL WITH FD	37	Primi	Primi	1	Booked	11	10	10.9	2	89		No	No	No								1	No						1				2				No		<6	<6	No
1502	Apr'17	Participant 440	22			7924	2	PRIMI 39+3 WKS G.A PRE-EGLAMPSIA WITH MSL WITH CPD	39	Primi	Primi	3	Booked	16	9	10.9	2	78		No	Yes	No									No						1				2				No		<6	<6	No
1503	Apr'17	Participant 441	23			8161	2	G2P1L1 37 WKS OF G.A 1 PREVIOUS LSCS WITH CPD	37	Multi	Multi	1	Booked	9	8	10.2	2	110		No	No	No								1	No									1	2				No		No labour	Elective	No
1504	Apr'17	Participant 442	21			6884	2	G2P1L0D1 33 WKS OF G.A TWINS WITH GEST HTN	33	Multi	Multi	3	Booked	8	21	11.8	2	78		No	Yes	No									No		1	1							2				No		No labour	Elective	No
1505	May'17	Participant 443	22	41	155	9725	2	G3P1L1A1 WITH 39 WKS WITH 1 PREVIOUS LSCS FOR SID	39	Multi	Multi	1	Booked	11	10	11.9				No	No	No								1	No									1	2				No		No labour	Elective	No
1506	May'17	Participant 444	22			10097	2	G2P1L0D1 38 WKS 1 PREVIOUS LSCS WITH SHORT ICP	38	Multi	Multi	1	Booked	8	9	13.1	2	86		No	No	Yes									No									1	2				No		No labour	Elective	No
1507	May'17	Participant 445	22	44	157	10160	2	G3P1L1A1 37 WKS 1 PREVIOUS LSCS FOR SID	37	Multi	Multi	3	Booked	8	8	11.9	2	96		No	No	Yes									No									1	2				No		No labour	Elective	No
1508	May'17	Participant 446	31			10246	1	G3P2L1A1 38 WKS 1 PREVIOUS LSCS WITH OLIGO	38	Multi	Multi	3	Unbooked		7	11.4				No	No	No								1	No									1	2				No		<6	Elective	No
1509	May'17	Participant 447	27	44	148	10105	1	G2P1L1 39 WKS 1 PREVIOUS LSCS WITH SHORT ICP	39	Multi	Multi	1	Booked	6	9	13.7	2	117		No	No	No								1	No									1	2				Yes	11 HOURS	No labour	Elective	No
1510	May'17	Participant 448	25	52	153	10098	1	G2P1L1 36 WKS 1 PREVIOUS LSCS FOR SID	36	Multi	Multi	1	Booked	7	7	13	2	73		No	No	No								1	No									1	2				Yes	12:30HOURS	No labour	Elective	No
1511	May'17	Participant 449	27			10258	2	G2P1L0D1 30WKS TWIN WITH HTN WITH PRETERM IN LABOR WITH MSL	30	Multi	Multi	3	Booked	2	8	13.8	2	135		No	Yes	No									No						1				2				Yes	11 days		Elective	No
1512	May'17	Participant 450	21	50	154	9523	2	PRIMI WITH 31+1WKS G.A WITH GEST HYPERTENSION WITH SEVERE PRE ECLAMPSIA	30	Primi	Primi	3	Booked	6	17	10.8	2	64		No	Yes	No									No									1	2	givin			Yes	givin on 09/05/17 at 1.30am (6days)	No labour	Elective	No
1513	May'17	Participant 451	20	53	153	10003	1	PRIMI 39WKS G.A POLYHYDRAMNIOS WITH CPD IN LABOR	39	Primi	Primi	3	Booked	12	9	11.8	2	87		No	No	No								1	No									1	2				No		<6	<6	No
1514	May'17	Participant 452	26	42	153	10030	1	G3P2L2D1 38 WKS WITH 2 PREVIOU LSSCS	38	Multi	Multi	1	Booked	9	8	12.2	2	85		No	No	No								1	No									1	2				No		No labour	Elective	No
1515	May'17	Participant 453	25	35	147	9849	1	G2P1L1 38WKS WITH 1 PREVIOUS LSCS WITH SID	38	Multi	Multi	1	Booked	11	8	10.1	2	98		No	No	Yes									No									1	2				No		No labour	Elective	No
1516	May'17	Participant 454	27	51	156	9781	2	G2P1L1 38+6WKS WITH 1 PREVIOUS LSCS FOR SID	38	Multi	Multi	1	Booked	8	9	11.6	2	105		No	No	No								1	No									1	2				No		No labour	Elective	No
1517	May'17	Participant 455	29			10469	1	G3P1L1A1 WITH 38+4WKS WITH 1 PREVIOUS LSCS FOR SID	38	Multi	Multi	1	Booked	9	9	12.5	2	129		No	No	No								1	No									1	2				No		No labour	Elective	No
1518	May'17	Participant 456	20			10673	1	G2P1L1 38 WKS 1 PREVIOUS LSCS FOR SID WITH SHORT ICP	38	Multi	Multi	3	Booked	7	7	10.4	2	102		No	No	No								1	No									1	2				No		<6	Elective	No
1519	May'17	Participant 457	24	62	162	10343	1	PRIMI 37+1 WKS IN EARLY LABOUR, PRODROMAL LABOUR	37	Primi	Primi	3	Booked	7	8	11.6	2	109		No	No	Yes									No									1	2				No		>12		No
1520	May'17	Participant 458	26	40	149	9682	2	G4P2L1A1 37WKS 2 PREVIOU S LSCS FOR SID	37	Multi	Multi	1	Booked	10	10	11	2	106		No	No	No								1	No									1	2				No		No labour	Elective	No
1521	May'17	Participant 459	30			9971	1	G3P1L1A1 WITH 36WKS WITH 1 PREVIOUS LSCS WITH GDM ON INSULIN WITH SEVERE PRE ECLAMPSIA WITH APH (?ABRUPTION) WITH MSL	36	Multi	Multi	3	Booked	5	9	12.7	1	117		Yes	Yes	No									No					1	1				2				Yes	DATE NOT MENTIONED	No labour	<6	No
1522	May'17	Participant 460	20			10077	1	PRIMI WITH 40+2WKS, G.A WITH CPD IN LABOUR	40	Primi	Primi	1	Unbooked		7	13.3				No	No	No								1	No									1	2				No		<6	<6	No
1523	May'17	Participant 461	26	49	151	9188	2	G2P1L1 WITH 39WKS GA WITH PROM WITH PLACENTA PREVIA	39	Multi	Multi	3	Booked	10	12	11.4	2	83		No	No	No								1	No	1									1	PROM	INJ. TAXIM	1	No		<6	<6	No
1524	May'17	Participant 462	28			10461	2	G3P1L1A1 36WKS 1 PREVIOUS LSCS WITH POLYHYDRAMNIOS WITH SCARE TENDERNESS	36	Multi	Multi	3	Booked	6	9	10.1	2	76		No	No	No								1	No									1	2				Yes	24HRS	<6	Elective	No
1525	May'17	Participant 463	27	51	148	10191	2	G2P1L1 33+3WKS GEST.HTN WITH IUGR WITH PRE ECLAMPSIA WITH OLIGOHYDROMNIOS	33	Multi	Multi	3	Booked	2	10	10				No	Yes	No									No									1	2				Yes	GIVEN ON 18/05/17 AT 2PM :(2DAYS)	No labour	Elective	No
1526	May'17	Participant 464	24	42	150	10004	1	G3P1L1A1 WITH 37WKS WITH 1 PREVIOUS LSCS WITH GEST.HYPERTENSION WITH IUGR IN LABOUR	37	Multi	Multi	3	Booked	4	7	11.3	2	125		No	Yes	No									No									1	2				No		<6	Elective	No
1527	May'17	Participant 465	31	64	156	9373	1	G2A1 WITH 38+4WKS OF G.A WITH HYPOTHYROIDISM IN LABOUR WITH THICK MSL	38	Multi	Primi	3	Booked	4	10	12	2	77		No	No	Yes									No						1			1	2				No			<6	No
1528	May'17	Participant 466	21	54	161	9575	1	PRIMI WITH 36WKS WITH FD	36	Primi	Primi	3	Booked	6	7	9.7	2	70		No	No	No								1	No									1	2				No		<6	Elective	No
1529	May'17	Participant 467	31	44	154	9592	2	PRIMI 40+2WKS FOR SID WITH MSL	40	Primi	Primi	1	Booked	10	10	9.8	2	84		No	No	No								1	No						1				2				No			<6	No
1530	May'17	Participant 468	28			9037	1	PRIMI WITH 37+3WKS WITH BP MONITORING	37	Primi	Primi	3	Booked	3	10		2	104		No	Yes	No									No									1	2				No		>12		No
1531	Apr'17	Participant 469	21	44	152	8181	2	G3A2 38WKS OF G.A CPD WITH GDM WITH GEST HTN	38	Multi	Primi	3	Booked	10	6	9.5	2	172		Yes	No	No								1	Yes										2				No			Elective	No
1532	Apr'17	Participant 470	29	75	150	8740	2	G2P1L1 38WKS 1 PREVIOUS LSCS	38	Multi	Multi	3	Booked	4	6	11.7	2	88		No	No	No								1	No									1	2				No		<6	Elective	No
1533	May'17	Participant 471	20			10840	1	PRIMI 35+WKS TWIN PREGNANCY WITH GEST. HTN WITH SEVERE PRE ECLAMPSIA	35	Primi	Primi	3	Unbooked		8	12	2	91		No	Yes	No									No									1	2				Yes	11HRS	No labour	Elective	No
1534	Apr'17	Participant 472	22			7543	1	G2P1L1 37WKS 1 PREVIOUS LSCS IUGR WITH RH NEGATIVE PREGNANCY	37	Multi	Multi	3	Booked	3	8	13.1				No	No	No								1	No									1	2				Yes		<6	Elective	No
1535	Apr'17	Participant 473	21			7671	2	G2P1L0 37WKS G.A PRECIOUS PREGNANCY WITH MSL	37	Multi	Multi	3	Unbooked		17	13.1	2	108		No	No	No								1	No						1				2				No		<6	Elective	No
1536	May'17	Participant 474	27	49	157	9468	1	G2P1L1 38 WKS G.A 1 PREVIOUS LSCS	38	Multi	Multi	1	Booked	4	10	11.5	2	75		No	No	No								1	No									1	2				No		No labour	Elective	No
1537	May'17	Participant 475	22	54	152	9512	1	G2A1 38 WKS WITH OLIGOHYDRAMNIOS WITH FETAL DISTRESS	38	Multi	Primi	3	Booked	9	9	13.8	2	67		No	No	No								1	No									1	2				No		<6	<6	No
1538	May'17	Participant 476	20			9749	2	G3A2 40WKS OF G.A WITH BREECH	40	Multi	Primi	3	Unbooked		7	11.2	2	110		No	Yes	No									No									1	2				No			Elective	No
1539	May'17	Participant 477	25	44	146	9203	2	PRIMI WITH 39+5WKSWITH FAILED INDUCTION WITH SUSPICIOUS NST, ?CPD	39	Primi	Primi	1	Booked	9	10	11.07	2	92		No	No	No								1	No									1	2				No		<6	<6	No
1540	May'17	Participant 478	27	56	156	9580	1	G3P1L1A1 39WKS G.A C.PD	39	Multi	Multi	3	Booked	14	7	10.7	2	109		No	No	No								1	No									1	2				No			<6	No
1541	May'17	Participant 479	31			9324	1	PRIMI WITH 40WKS OF GA WITH SEVERE CPD IN LABOUR	40	Primi	Primi	3	Booked	3	8	12.2	2	116		No	No	No								1	No									1	2				No			Elective	No
1542	Apr'17	Participant 480	28	59	153	8820	1	G2P1L1 37 WKS GA 1 PREVIOUS LSCS WITH IMPAIRED OGTT	37	Multi	Multi	1	Booked	8	8	10.7	1	72		Yes	No	Yes									No					1					2				No		No labour	Elective	No
1543	May'17	Participant 481	20	49	155	8972	1	G3A2 37+4WKS WITH PRODROMAL LABOUR WITH REDUCED PERCEPTION OF MOVEMENTS WITH FD	37	Multi	Primi	3	Booked	16	8	10.8	2	112		No	No	No								1	No									1	2				Yes	24HRS	>12	Elective	No
1544	Apr'17	Participant 482	24			8979	2	G2P1L1 A1 37WKS 1 PREVIOUS LSCS WITH PERCEPTION OF FETAL MOVEMENTS WITH NON RE ASSURING NST WITH ABNORMAL BPD	37	Multi	Multi	3	Booked	5	8	11.8	2	125		No	No	No								1	No									1	2				No		<6	Elective	No
1545	May'17	Participant 483	22			9233	1	G2A1 39WKS OF CENRAL PLACENTA PREVIA	39	Multi	Primi	1	Unbooked		7	13.5	2	89		No	No	No								1	No									1	2				Yes		No labour	Elective	No
1546	Apr'17	Participant 484	29	71	155	6693	1	G2P1L1 40 WKS WITH FETAL DISTRESS	38	Multi	Multi	3	Booked	9	15	10.2	2	130		No	No	No								1	No		1								2				No			Elective	No
1547	Apr'17	Participant 485	22	44	158	8065	1	PRIMI 38WKS PREECLAMPRA MSL WITH FAILED INDUCTION	38	Primi	Primi	3	Booked	11	10	12.8	2	101		No	Yes	No									No						1				2				No		>12	<6	No
1548	Apr'17	Participant 486	27	48	144	8066	1	G2P1L1 38WKS OF G.A 1 PREVIOUS LSCS	38	Multi	Multi	1	Booked	7	8	11.7	2	84		No	No	No								1	No									1	2				No		No labour	Elective	No
1549	Apr'17	Participant 487	24			8455	1	G2P1L1 24WKS 1 PREVIOUS LSCS WITH CPD	24	Multi	Multi	3	Unbooked		8	12.2	2	98		No	No	No								1	No									1	2				Yes	6hrs	<6	Elective	No
1550	May'17	Participant 488	20	36	144	8776	1	PRIMI 39+5 WKS NON REASSURING NST WITH NON PROGRESS OF LABOR WITH MSL	39	Primi	Primi	1	Booked	15	10	11.8	2	74		No	No	No								1	No				1		1				1	pus cell 8-10 (UTI)	INJI TAXIM 1G (IV) BD	4	No		>12	Elective	No
1551	May'17	Participant 489	21	45	157	8574	1	G2P1L1 39WKS OF G.A F.D WITH MSL	39	Multi	Multi	3	Booked	6	14	10.3	2	89		No	No	No								1	No		1				1				2				No			Elective	No
1552	Feb'17	Participant 490	25			4213	1	G3P1L1D2 29WKS 2 PREVIOUS LSCS WITH APH WITH TWINS - OBSTETRIC SUBTOTAL HYSTERECTOMY	29	Multi	Multi	3	Unbooked		21	12.9				No	No	No								1	No	1		1							2				Yes	2hrs 26mts 25/02/17		<6	No
1553	May'17	Participant 491	28			9450	1	G3P1L1A1 38WKS OF G. A 1 PREVIOUS LSCS WITH MSL	38	Multi	Multi	1	Booked	8	10	10.4	2	105		No	No	No								1	No						1			1	2				No		No labour	Elective	No
1554	May'17	Participant 492	26	44	150	9519	1	G3P2L1 WITH 38+1WKS GA WITH GEST. HTN WITH IUGR WITH FETAL DISTRESS	38	Multi	Multi	3	Booked	5	9	8.6	2	80		No	Yes	No									Yes										2				No		<6	<6	No
1555	Apr'17	Participant 493	24			8537	1	G3P2L2 37+2WKS GA SEVERE PREVIOUS ECLAMPSIA WITH NON REASSURING NST WITH MSL	37	Multi	Multi	3	Unbooked		13	13.6	2	98		No	Yes	No									No						1	pre eclamsia	1		2				Yes			Elective	No
1556	May'17	Participant 494	27			9527	1	G4P1L1A2 WITH 37WKS OF G.A WITH 1 PREVIOUS LSCS WITH GDM ON DIET WITH POLYHYDROMNIOS	37	Multi	Multi	3	Booked	5	8	9.3	2	143		Yes	No	Yes									No					1				1	2				No		No labour	Elective	No
1557	May'17	Participant 495	24			9646	1	G3P1L1A1 37+1WKS G.A 1 PREVIOUS LSCS	37	Multi	Multi	3	Booked	4	8	9.1		121		No	No	No								1	Yes										2				No		<6	Elective	No
1558	May'17	Participant 496	20			9685	1	G3P1L1A1 38+4WKS 1 PREVIOUS LSCS FOR SID	38	Multi	Multi	3	Booked	7	8	11.9	2	93		No	No	Yes									No									1	2				No		No labour	Elective	No
1559	May'17	Participant 497	34			9577	2	G3P2L2 35+1WKS GA SEVERE PREVIOUS ECLAMPSIA	35	Multi	Multi	3	Unbooked		9	13.9	2	83		No	Yes	No									No									1	2				Yes	28HRS	No labour	Elective	No
1560	May'17	Participant 498	22	54	153	9728	2	G2P1L1 37-4 WKS G.A 1 PREVIOUS LSCS	37	Multi	Multi	3	Booked	4	8	9.9	2	170		No	No	No								1	Yes										2				No			Elective	No
1561	May'17	Participant 499	24			11131	2	G2P1L1 38+1 WKS G.A 1 PREVIOUS LSCS	38	Multi	Multi	3	Booked	4	9	12.9	1	125		No	No	No								1	No									1	2				No		<6	Elective	No
1562	Jun'17	Participant 500	31			11092	1	G4P2L2A1 36+2 WKS G.A 2 PREVIOUS LSCS	36	Multi	Multi	1	Booked	7	12	10.1	1	102		No	No	No								1	No									1	2				No		No labour	Elective	No
1563	May'17	Participant 501	21			9506	1	PRIMI WITH 39+6WKS WITH MSL WITH CPD	39	Primi	Primi	3	Unbooked		10	11.3	2	112		No	No	No								1	No						1				2				No			<6	No
1564	May'17	Participant 502	22			9644	2	G3P1L1A1 WITH 37+1WKS G.A 1 PREVIOUS LSCS FOR SID	37	Multi	Multi	3	Booked	11	10	12.1	2	78		No	No	No								1	No									1	2				No		<6	Elective	No
1565	May'17	Participant 503	28			10192	1	PRIMI 40 WKS WITH CPD WITH GHTN WITH HYPOTHYROIDISM FOR SID WITH EMINENT SIGNS WITH POOR BISHOP SCORE	40	Primi	Primi	3	Booked	10	12	11.7	2	70		No	Yes	Yes									No									1	2				No		>12	Elective	No
1566	May'17	Participant 504	23	60	145	10663	1	PRIMI 40+1 WKS G.A FOR SID IN PRODROMAL LABOUR WITH CPD WITH F.D	40	Primi	Primi	3	Booked	8	9	11.2	2	112		No	No	No								1	No									1	2				No		<6	<6	No
1567	May'17	Participant 505	24	50	154	10699	2	G2P1L1 38+6 WKS 1 PREVIOUS LSCS FOR SID WITH RH-VE WITH SHORT ICP	38	Multi	Multi	1	Booked	10	9	13.3		82		No	No	No								1	No									1	2				No		No labour	Elective	No
1568	May'17	Participant 506	24	61	159	10767	1	PRIMI 38+2 WKS WITH MSL WITH HTN WITH PRECIOUS PREGNANCY (PRODROMAL LABOUR)	38	Primi	Primi	3	Booked	6	8	10.9	1	90		No	Yes	No									No						1				2				No		>12	<6	No
1569	May'17	Participant 507	25			10320	2	G2P1L1 40+1 WKS G.A 1 PREVIOUS LSCS FOR SID	40	Multi	Multi	3	Booked	11	13	10.2	2	127		No	No	No								1	No									1	2				No		No labour	Elective	No
1570	Jun'17	Participant 508	20			11161	2	PRIMI 35+3WKS G.A PRE ECLAMPSIA	35	Primi	Primi	3	Unbooked		12	15.3	2	98		No	Yes	No									No									1	2				Yes		<6	Elective	No
1571	Jun'17	Participant 509	30			12303	1	G5P3L3A1 WITH 41 WKS OF BREECH WITH OLIGOHYDROMIOS WITH MSL	41	Multi	Multi	3	Unbooked		7	10.1				No	No	No								1	No						1			1	2				No			Elective	No
1572	May'17	Participant 510	29	76	155	9097	1	PRIMI 40WKS OF G.A FETAL DISTRESS IN 1STAGE LABOR WITH MSL	40	Primi	Primi	3	Booked	4	7	13.1	1	86		No	No	No								1	No						1				2				No			<6	No
1573	Mar'17	Participant 511	25			6590	1	G3P2L0A2 34+4WKS G.A WITH BREECH PRESENTATION	34	Multi	Multi	3	Unbooked		9	13.6	2	86		No	No	No								1	No									1	2				Yes	8hrs		Elective	No
1574	May'17	Participant 512	24	48	162	9256	2	PRIMI 35+6 WKS 1 WITH IUGR WITH PROM WITH FD	35	Primi	Primi	3	Booked	1	9	12.7	2	125		No	No	No									No	1									1	P PROM	INJI TAXIM 1 GM	1	Yes	GIVEN AT 12PM (04/05/17) (8hrs)	<6	>12	No
1575	May'17	Participant 513	24	39	144	7910	2	PRIMI 39 WKS OF G.A C.P.D	39	Primi	Primi	3	Booked	6	23	13.7	2	131		No	No	No								1	No		1								2				No		<6	Elective	No
1576	May'17	Participant 514	22	69	152	9104	1	PRIMI 37 WKS OF PROM WITH GEST HTN WITH NPOL	37	Primi	Primi	3	Booked	5	11	12.3	2	145		No	Yes	No									No	1									1	p prom	INJI TAXIM 1GM (IV) BD	4	No		>12	>12	No
1577	May'17	Participant 515	25	48	143.5	8770	2	G2A1 35 WKS OF G.A PROM FACE PRESENTATION	35	Multi	Primi	1	Booked	10	14	9.8	2	95		No	No	No								1	No	1									1	P PROM	INJI TAXIM 1GM	1	Yes	21 hrs	>12		No
1578	May'17	Participant 516	28			9251	1	PRIMI 41 WKS OF G.A WITH SEVER OLIGOHYDROMNIOUS WITH NON REASSURING FETAL HEART RATE	41	Primi	Primi	3	Unbooked		7	10.8				No	No	No								1	No									1	2				No		No labour	Elective	No
1579	May'17	Participant 517	23			9262	1	G3P1L1A1 WITH 37+2WKS GA WITH 1 PREVIOUS LSCS WITH OLIGOHYDRAMNIOS	37	Multi	Multi	3	Booked	7	9	10.8	2	105		No	No	No								1	No									1	2				Yes	30 HOURS	No labour	Elective	No
1580	May'17	Participant 518	23			9391	1	G2P1L1 WITH 38+3WKS G A WITH 1 PREVIOUS LSCS WITH SHORT ICP FOR SID	38	Multi	Multi	1	Booked	5	8	10.3	2	98		No	No	No								1	No									1	2				Yes	30 HOURS	No labour	Elective	No
1581	May'17	Participant 519	22	42	155	9224	2	G2P1L1 38+2WKS WITH GA WITH 1 PREVIOUS LSCS FOR SID	38	Multi	Multi	1	Booked	14	8	10.2	2	87		No	No	No								1	No									1	2				No		No labour	Elective	No
1582	May'17	Participant 520	24			9578	1	G2P1L1 WITH 37WKS 1 PREVIOUS LSCS WITH PROM	37	Multi	Multi	3	Unbooked		8	10.3	2	80		No	No	No								1	No	1									2				No		<6	<6	No
1583	May'17	Participant 521	31	40	146	9044	1	G3P2L1D1 36WKS OF G.A 2 PREVIOUS LSCS	36	Multi	Multi	1	Booked	7	10	10.9	2	89		No	No	No								1	No									1	2				Yes	19hrs	No labour	Elective	No
1584	May'17	Participant 522	20			8986	1	G2P1L1 WITH 35WKS WITH 1 PREVIOUS LSCS WITH OLIGOHYDRAMNIOS	35	Multi	Multi	3	Unbooked		11	9.2	2	105		No	No	No								1	No									1	2				Yes	4DAYS	>12	<6	No
1585	May'17	Participant 523	20	52	147	8885	1	PRIMI WITH 39+4WKS OF G.A WITH IUGR SEVERE OLIGOHYDRAMNIOS	38	Primi	Primi	3	Booked	5	15	11.1	2	76		No	No	No								1	No									1	2				Yes		No labour	Elective	No
1586	May'17	Participant 524	24	50	150	9234	2	G2P1L1 WITH 38WKS WITH 1 PREVIOUS LSCS	38	Multi	Multi	1	Booked	7	9	12.9				No	No	No								1	No									1	2				No		No labour	Elective	No
1587	May'17	Participant 525	25	49	151	9472	1	G2P1L1 WITH 39WKS G.A WITH 1 PREVIOUS LSCS IN LABOUR	39	Multi	Multi	3	Booked	1	7	11.2	2	111		No	No	Yes									No									1	2				No		<6	Elective	No
1588	Jun'17	Participant 526	22	52	161	11555	1	G3P1L1A1 38WKS OF 1 PREVIOUS LSCS	38	Multi	Multi	1	Booked	6	8	10.5	2	130		No	No	No								1	No									1	2				No		No labour	Elective	No
1589	Jun'17	Participant 527	29	64	145	11669	2	G2P1L1 35+6WKS G.A TWINS PREGNENCY 1 PREVIOUS LSCS WITH RH- VE PREGNENCY	35	Multi	Multi	3	Booked	15	7	9.9	2	119		No	No	No								1	No									1	2				No		<6	Elective	No
1590	Jun'17	Participant 528	24			12308	2	G3P1L1A1 35+4WKS G.A 1 PREVIOUS LSCS IN PERFERM LABOUR	35	Multi	Multi	3	Unbooked		4	12				No	No	Yes									No									1	2				Yes	INJI BDN ASOCL AT 2 hrs		Elective	No
1591	Jun'17	Participant 529	27	76	154	12188	1	PRIMI 39+2WKS GEST HYPERTENTION IN LABOUR WITH HYPOTHYROIDISM WITH PERSITNETFETAL TECHYCARDIA	39	Primi	Primi	3	Booked	5	8	12.8	2	103		No	Yes	Yes									No									1	1	UTI	T. TAXIM 1GM (IV)BD	1	No			<6	No
1592	Jun'17	Participant 530	23	45	155	11868	1	PRIMI 37WKS G.A OLIGOHYDRAMNIOUS WITH NON PROGRESS OF LABOR	37	Primi	Primi	3	Booked	14	11	12.4	1	133		No	No	No								1	No									1	2				No			Elective	No
1593	Jun'17	Participant 531	29			12292	2	G2P1L1 38+5WKS 1 PREVIOUS LSCS	38	Multi	Multi	1	Booked	10	9	12.7				No	No	No								1	No									1	2				Yes	GIVIN ON 02/06/17 14 days	No labour	Elective	No
1594	Jun'17	Participant 532	27	55	167	12152	2	G3P2L2 36+6WKS 2 PREVIOUS LSCS	36	Multi	Multi	3	Booked	8	9	8.9		85		No	No	No								1	No									1	2				No		No labour	Elective	No
1595	Jun'17	Participant 533	22	63	159	11159	1	G3P1L1A1 38WKS OF 1 PREVIOUS LSCS FOR SID	38	Multi	Multi	1	Booked	11	16	12.3	2	101		No	No	No								1	No									1	2				Yes	GIVEN ON 30/05/17 AT 6PM (7DAYS)	No labour	Elective	No
1596	Feb'17	Participant 534	29	56	164	3431	1	G3P2L2 37+6WKS 2 PREVIOUS LSCS	37	Multi	Multi	1	Booked	6	8	9.9	2	136		No	No	No								1	Yes										2				Yes	12 HRS	No labour	Elective	No
1597	Jun'17	Participant 535	20			11230	1	PRIMI 38WKS WITH FD WITH MSL	38	Primi	Primi	1	Booked	10	14	13.19	2	91		No	No	No								1	No		1				1				2				No		>12	Elective	No
1598	Jun'17	Participant 536	21	58	161	10722	1	PRIMI 35WKS WITH PREECLAMPSIA WITH NON RE ASSURING NST	35	Primi	Primi	1	Booked	11	21	9	2	83		No	Yes	No									No		1								2				Yes	8 days	>12	Elective	No
1599	Jul'17	Participant 537	23	54	154	13468	1	G5P1L1A4 38+2WKS 1 PREVIOUS LSCS	38	Multi	Multi	1	Booked	12	9	12.2	2	75		No	No	Yes									No									1	2				No		No labour	Elective	No
1600	Jun'17	Participant 538	22			12687	2	G2P1L1 39WKS 1 PREVIOUS LSCS WITH HYPOTHYROIDISM WITH bicornuate uterus	39	Multi	Multi	3	Unbooked		8	9.6	2	80		No	No	Yes						1	bicornuate uterus		No									1	2				No		No labour	Elective	No
1601	Jun'17	Participant 539	24			12693	1	G4P1L1A2 37WKS G.A 1 PREVIOUS LSCS WITH PROM	37	Multi	Multi	3	Booked	4	8	13.9	1	75		No	No	Yes									No	1									1	PROM	INJI TAXIM -1GM	1	No		<6	<6	No
1602	Jun'17	Participant 540	27			12372	2	PRIMI 39WKS FD IN LABOUR WITH OLIGOHYDROMNIOUS WITH NON PROGRESS OF LABOR WITH HYPOTHYRODISM	39	Primi	Primi	1	Booked	12	9	9.3	2	99		No	No	Yes									No									1	2				No			Elective	No
1603	Jun'17	Participant 541	24			11332	2	G2P1L1 40+5WKS 1 PREVIOUS LSCS WITH PROM	40	Multi	Multi	3	Unbooked		9	9.49	2	92		No	No	No								1	No	1									1				No			<6	No
1604	May'17	Participant 542	24	58	150	10906	1	PRIMI 38WKS WITH OLIGO WITH GDM ON DIET WITH CPD WITH FETAL DISTRESS	38	Primi	Primi	3	Booked	12	10	12.9	2	92		Yes	No	No									No					1					2				No		>12	<6	No
1605	Jun'17	Participant 543	23			11232	2	G3P2L2 39+2WKS 2 PREVIOUS LSCS	39	Multi	Multi	3	Booked	8	9	10.69	2	76		No	No	No								1	No									1	2				No		No labour	Elective	No
1606	May'17	Participant 544	20			11176	1	G2P1L1 RH-VB+1 PREVIOUS LSCS- 36WKS	36	Multi	Multi	3	Booked	8	9	11.4	2	88		No	No	No								1	No									1	2				Yes	5ms single dose	<6	Elective	No
1607	Jun'17	Participant 545	20	82	152	10862	1	PRIMI 38WKS WITH GEST HTN WITH FAILED INDUCTION WITH THICK MSL	38	Primi	Primi	3	Booked	6	14	13.1	2	117		No	Yes	No									No		1				1				2				No			<6	No
1608	Jun'17	Participant 546	26	51	154	11142	2	PRIMI 39WKS CPD WITH PRODOMAL LABOR	39	Primi	Primi	3	Booked	8	9	12.8	2	118		No	No	No								1	No									1	2				No			<6	No
1609	Jun'17	Participant 547	23	50	144	11355	2	G2P1L1 37WKS 1 PREVIOUS LSCS WITH SHORT ICP	37	Multi	Multi	1	Booked	10	11	12.2	2	129		No	No	No								1	No									1	2				Yes	1DAY	No labour	Elective	No
1610	Jun'17	Participant 548	24	60	149	10820	2	G2P1L1 38WKS 1 PREVIOUS LSCS HTN	38	Multi	Multi	1	Booked	10	18	10.8	2			No	Yes	No									No		1								2				Yes	10 days	No labour	Elective	No
1611	Jun'17	Participant 549	21	45	156	11250	1	PRIMI 39WKS OF C.P.D WITH AFI 6-7 CM	39	Primi	Primi	3	Booked	12	10	10.5	2	102		No	No	No								1	No	1									1	PROM	TAXIM TAB 200MG	2	No			<6	No
1612	Jun'17	Participant 550	25	51	161	11650	2	G2A1 36+3WKS BREACH PREVIOUS LABOUR	36	Multi	Primi	3	Booked	17	7	11.9	2	121		No	No	No								1	No									1	2				Yes	GIVEN ON 28/05/17 AT 1:30 (9 DAYS)	<6	Elective	No
1614	Jul'17	Participant 551	27			13396	1	PRIMI 38WKS GEST HTN WITH PROM WITH CERVICAL DYSTOCIA	38	Primi	Primi	3	Booked	6	9	12	2	133		No	Yes	No									No	1									2				No		>12	>12	No
1615	Jun'17	Participant 552	24	48	150	11532	1	G3P2L1 39+2WKS WITH FETAL DISTRESS WITH CPD IN LABOR	39	Multi	Multi	1	Booked	12	8	10.9	2	81		No	No	No								1	No									1	2				Yes			<6	No
1616	Jun'17	Participant 553	23			11600	1	G2P1L1 1 PREVIOUS LSCS- 37 WKS	37	Multi	Multi	3	Booked	8	8	11	2	91		No	No	No								1	No									1	2				No		No labour	Elective	No
1617	May'17	Participant 554	26			10985	1	G3P2L1 WITH 2 PREVIOUS LSCS- 37 WKS	37	Multi	Multi	3	Booked	7	11	10.5	2	85		No	No	No								1	No									1	2				No		<6	Elective	No
1618	May'17	Participant 555	21			10904	1	PRIMI 39+6WKS WITH FETAL DISTRESS WITH FAILED INDUCTION	39	Primi	Primi	1	Booked	10	15	12.4	2	79		No	No	No								1	No			1							2				No		<6	Elective	No
1619	Jun'17	Participant 556	25	86	169	11509	2	G2A1 39WKS OF G.A GEST HYPER WITH F.D WITH MSL	39	Multi	Primi	3	Booked	14	12	13.6	2	137		No	Yes	No									No						1				2				No			Elective	No
1620	Jun'17	Participant 557	28			10833	1	G2P1L1 37WKS OF 1 PREVIOUS LSCS WITH POLYHYDROMNIOUS HYPOTHYROIDISM	37	Multi	Multi	1	Booked	6	21	10.5	1	78		No	No	Yes									No		1								2				Yes	ON 24/05/17 AT 5PM	No labour	Elective	No
1621	Jun'17	Participant 558	26	50	154	11607	1	G2P1L1 37WKS OF G.A 1 PREVIOUS LSC WITH S IUGR WITH HYPOTHYROIDISM	37	Multi	Multi	3	Booked	7	10	13.9	2	124		No	No	Yes									No									1	2				No		No labour	Elective	No
1622	May'17	Participant 559	25	75	161	10685	2	G2P1L1 37+5WKS 1 PREVIOUS LSCS	37	Multi	Multi	3	Booked	12	8	11.2	2	87		No	No	No								1	No									1	2				Yes	17 HRS	No labour	Elective	No
1623	May'17	Participant 560	25			10982	2	G3P2L1 A1 35WKS PLACENTA PREVIA	35	Multi	Multi	3	Unbooked		9	11.5	2	77		No	No	Yes									No									1	2				Yes	5 HRS	>12	Elective	No
1624	Jun'17	Participant 561	26	74	163	11558	2	G2P1L1 38+4WKS G.A 1 PREVIOUS LSCS WITH GDM	38	Multi	Multi	3	Booked	6	8	12.5	2	127		Yes	No	No									No					1				1	2				No		<6	Elective	No
1625	Jun'17	Participant 562	24	65	154	11461	1	PRIMI 40WKS WITH FAILED INDUCTION WITH RH NEGATIVE PREGNANCY	40	Primi	Primi	1	Booked	5	15	10.8	2	105		No	No	No								1	No									1	2				No		>12	Elective	No
1626	Jun'17	Participant 563	26			11883	1	G3P2L1 D1 37+3WKS G.A WITH 1 PREVIOUS LSCS WITH HYSTEROTO MY	37	Multi	Multi	1	Booked	10	11	9.1	1	75		No	No	Yes									Yes										2				Yes	11/06/17 AT 3:30 PM	No labour	Elective	No
1627	Jun'17	Participant 564	27			12133	1	G2P1L1 37+5WKS 1 PREVIOUS LSCS FOR SID	37	Multi	Multi	3	Booked	10	8	12.5	2	98		No	No	No								1	No									1	2				No		No labour	Elective	No
1628	Jul'17	Participant 565	29	73	156	13488	1	G3P1L1A1 38+3WKS G.A 1 PREVIOUS LSCS WITH PROM WITH CPD	38	Multi	Multi	3	Booked	6	6	11	2	103		No	No	No								1	No	1									2				No		<6	<6	No
1629	Jun'17	Participant 566	26	53	155	13146	1	G3P2L2 39WKS FD (PERSISTENT DECCALRATIONS)	39	Multi	Multi	3	Booked	3	6	8.1	2	78		No	No	No								1	No									1	2				No			<6	No
1630	Jun'17	Participant 567	28			13201	1	G3P2L2 38WKS 2 PREVIOUS LSCS	38	Multi	Multi	1	Booked	4	8	9.6	2	71		No	No	No								1	No									1	2				No		No labour	Elective	No
1631	Jun'17	Participant 568	24			13039	1	G2P1L1 39WKS MSL	39	Multi	Multi	1	Booked	8	11	10.2		83		No	No	Yes									No						1				1				No		<6	<6	No
1632	Jun'17	Participant 569	26	53	161	13313	1	G2P1L1 WITH 1 PREVIOUS LSCS AT TG- 37 WKS	37	Multi	Multi	3	Booked	6	7	12.5	2	95		No	No	No								1	No	1									2				No		<6	Elective	No
1633	Jun'17	Participant 570	24			12925	1	G2P1L1 + 1 PREVIOUS LSCS- 39WKS	39	Multi	Multi	1	Booked	11	8	10.8	2	109		No	No	No								1	No									1	2				Yes	8HRS	No labour	No recorded	No
1634	Jun'17	Participant 571	33			12571	1	G2P1L1 37+2 WKS 1 PREVIOUS LSCS WITH GDM WITH CHRONIC HTN	37	Multi	Multi	3	Booked	13	12	9.6	2	59		Yes	Yes	No									Yes					1					2				Yes	DATE NOT MENLIONED	No labour	Elective	No
1635	May'17	Participant 572	27	50	150	10328	1	G2P1L1 TG + 1 PREVIOUS LSCS-39WKS WITH MODERATE ANEMIA WITH SHORT ICP	39	Multi	Multi	3	Booked	4	13	8.1				No	No	No								1	Yes										2				No			Elective	No
1636	May'17	Participant 573	30			16677	1	G5P2L0A2 36+4WKS FOR SID	36	Multi	Multi	3	Booked	2	10	12.5	2	64		No	Yes	No									No									1	2				No		No labour	Elective	No
1637	Jun'17	Participant 574	23	60	159	12026	1	G2P1L1 37+1WKS G.A 1 PREVIOUS LSCS	37	Multi	Multi	3	Booked	6	7	12.9	2	101		No	No	No								1	No									1	2				No		<6	Elective	No
1638	Jun'17	Participant 575	23			12033	2	G2P1L1 38+4WKS G.A 1 PREVIOUS LSCS WITH SHORT ICP	38	Multi	Multi	1	Booked	6	7	8.9	2	102		No	No	No								1	Yes										2				No		No labour	Elective	No
1639	Jun'17	Participant 576	20	50	164	12135	1	G2P1L1 35+6WKS G.A 1 PREVIOUS LSCS WITH GE IN LABOR	35	Multi	Multi	3	Booked	5	8	12.2	2	105		No	No	No								1	No									1	2				Yes	1 Hr 35min	<6	Elective	No
1640	Jun'17	Participant 577	29	35	148	11953	2	G2P1L1 37WKS 1 PREVIOUS LSCS	37	Multi	Multi	1	Booked	8	10	13.5	2	115		No	No	No								1	No									1	2				No		No labour	Elective	No
1641	Jun'17	Participant 578	26	46	159	11452	2	G3P1L1A1 37+5WKS G.A BREECH PRASENTATION WITH OLIOGOHYDROMNIOUS	37	Multi	Multi	3	Booked	11	9	12.1	2	88		No	No	No								1	No									1	2				No		<6	Elective	No
1642	May'17	Participant 579	25	44	155	10691	1	G2P1L1 + SEVER LUGR + OLIGO-38WKS	38	Multi	Multi	3	Booked	7	9	11.7	2	95		No	No	No								1	No									1	2				No		No labour	Elective	No
1643	May'17	Participant 580	28			10761	1	G4P3L3 WITH 38+4WKS GA WITH 1 PREVIOUS LSCS FOR SID	37	Multi	Multi	3	Unbooked		8	12.9				No	No	No								1	No									1	2				No		No labour	Elective	No
1644	May'17	Participant 581	23	53	160	11206	1	PRIMI 39+5WKS G.A FOR SID WITH FD	39	Primi	Primi	3	Booked	13	8	11.1	1	133		No	No	Yes									No									1	1				No		<6	Elective	No
1645	May'17	Participant 582	23			11097	1	G2P1L1 38+WKS 1 PREVIOUS LSCS	38	Multi	Multi	3	Booked	10	7	13.6	2	126		No	No	No								1	No									1	2				No		<6	Elective	No
1646	May'17	Participant 583	21			10911	1	G2P1L1 + 1 PREVIOUS LSCS- 38WKS WITH SHORT ICP IN LABOUR WITH MSL	38	Multi	Multi	3	Booked	5	6	11	2	106		No	No	No								1	No						1				2				No		<6	Elective	No
1647	Jun'17	Participant 584	30	45.3	160	11840	2	G3P1L1A1 36WKS G.A 1 PREVIOUS LSCS WITH SHORT ICP	36	Multi	Multi	1	Booked	10	12	10	2	105		No	No	Yes									No									1	2				Yes	GIVIN ON 09/06/17 AT 4AM (3DAYS)	No labour	Elective	No
1648	May'17	Participant 585	26	58	157	9726	1	G2A1 38 WKS AFI 5CM WITH FETAL DISTRESS	38	Multi	Primi	1	Booked	1	21	10.7	2	85		No	No	Yes									No		1								2				No			Elective	No
1649	Jun'17	Participant 586	23	44	156	12689	2	G3P2L2 38+3WKS G.A WITH 1 PREVIOUS LSCS	38	Multi	Multi	1	Booked	12	13	11.9	2	92		No	No	No								1	No									1	2				No		No labour	Elective	No
1650	May'17	Participant 587	30			10686	2	G3P2L3 36+2WKS G.A 1 PREVIOUS LSCS RH-VE PREGNENCY WITH GEST HTN	36	Multi	Multi	3	Booked	4	12	12.5	2	40		No	Yes	No									No									1	2				Yes	3DAYS	No labour	Elective	No
1651	May'17	Participant 588	27	55	151	9836	2	G3P2L1 38+5WKS 1 PREVIOUS LSCS CAME FOR SID	38	Multi	Multi	1	Booked	4	10	12	2	98		No	No	No								1	No									1	2				No		No labour	Elective	No
1652	Jun'17	Participant 589	21	47	146	13157	1	PRIMI + 38WKS + WITH NON REACTIVE NST	38	Primi	Primi	3	Booked	12	8	11.6	1	120		No	No	No								1	No									1	2				No		<6	Elective	No
1653	Jun'17	Participant 590	27	52	150	11460	2	PRIMI 38WKS G.A. WITH GDM WITH CPD WITH PROM	38	Primi	Primi	3	Booked	6	9	11	2	125		Yes	No	No									No	1								1	2				No		<6	<6	No
1654	Jun'17	Participant 591	26			12747	1	G3P1L1A1 37+2WKS G.A 1 PREVIOUS LSCS WITH MODERATE ANEMIA WITH FD	37	Multi	Multi	3	Booked	7	10	8.7	2	114		No	No	No								1	Yes										2				No		<6	Elective	No
1655	Jun'17	Participant 592	28	50	154	12690	2	G2P1L1 38WKS G.A 1 PREVIOUS LSCS FOR SID	38	Multi	Multi	1	Booked	12	10	11.4	2	93		No	No	No								1	No									1	2				No		No labour	Elective	No
1656	Jun'17	Participant 593	29			12724	1	G3P2L2 1 PREVIOUS LSCS BREECH- 38WKS	38	Multi	Multi	1	Booked	9	8	11.7	2	84		No	No	No								1	No									1	2				Yes	ON 20/06/17 (2DAYS)	No labour	Elective	No
1657	Jun'17	Participant 594	29			12749	1	G2P1L1 35WKS TWINS PROM 1 PREV LSCS WITH WITH BREECH FEVER	35	Multi	Multi	3	Booked	10	8	10.4	2	93		No	No	Yes						1	fever		No	1									1	PROM FEVER	INJI TAXIM 19MG	3	No		<6	<6	No
1658	Jun'17	Participant 595	23	49	155	12770	1	G2P1L1 37+6 WKS PREVIOUS LSCS	37	Multi	Multi	3	Booked	7	8	10	2	89		No	No	No								1	No									1	2				No		No labour	No recorded	No
1659	Jun'17	Participant 596	26	51	155	12686	2	G3P1L1A1 37WKS 1 PREVIOUS LSCS	37	Multi	Multi	1	Booked	9	8	11.1	2	82		No	No	No						1	goiter		No									1	2				No		No labour	Elective	No
1660	May'17	Participant 597	29	39	156	10228	2	G2P1L1 + 38+2WKS WITH 1 PREVIOUS LSCS	38	Multi	Multi	1	Booked	9	9	10.7				No	No	No								1	No									1	2				No		No labour	Elective	No
1661	Jun'17	Participant 598	27			12384	2	G2P1L1 34WKS OF G.A 1 PREVIOUS LSCS PLACENTA PRVIA WITH THRETEHNED MISCARRIGE	34	Multi	Multi	3	Booked	4	8	9	2	116		No	No	No								1	No									1	2				No			Elective	No
1662	Jun'17	Participant 599	22	45	148	12041	1	PRIMI 38+6WKS G.A SEVERE PRE ECLAMPSIA WITH UN FAVOURABLE BISHOP SCORE	38	Primi	Primi	3	Booked	9	7	12.2	2	87		No	Yes	No						1	severe pre eclampsia		No									1	2				No		No labour	Elective	No
1663	Jun'17	Participant 600	26			12029	2	G4P1L1A2 37WKS OF G.A WITH GEST HTN WITH CPD POLY HYDROMIAS WITH MSL	37	Multi	Multi	3	Booked	8	23	10.1	2	90		No	Yes	No									No		1				1				2				No			Elective	No
1664	Jul'17	Participant 601	26	40	143	13112	2	G2P1L1 + 37WKS WITH 1 PREV LSCS WITH RH-VE WITH GEST HTN WITH OLIGOHYDROMNIOUS	37	Multi	Multi	3	Booked	13	15	12	2	75		No	Yes	No									No		1								2				Yes	ON 25/06/17 6DAYS	No labour	Elective	No
1665	Jul'17	Participant 602	20			13480	1	PRIMI 40+1WKS WITH CERVICAL DYSTOCIA WITH FETAL DISTRESS	40	Primi	Primi	1	Booked	2	9	13.8	2	110		No	No	No								1	No									1	2				No			Elective	No
1666	Jul'17	Participant 603	27	56	147	13720	2	PRIMI + 35WKS WITH GEST HTN WITH SEVERE PRE ECLAMPSIA WITH NON REASSURING NST	35	Primi	Primi	3	Booked	6	19	9.7	2	98		No	Yes	No						1	pre eclampsia		Yes		1								2				Yes	8days (06/07/17)	<6	Elective	No
1667	Jul'17	Participant 604	22	41	163	13957	1	PRIMI 37+1 WKS G.A WITH IUGR WITH OLIGOHYDROMINAS	37	Primi	Primi	1	Booked	8	10	8.3	2	82		No	No	No								1	Yes										2				No		No labour	Elective	No
1668	Jul'17	Participant 605	18			13971	1	PRIMI 37+5WKS G.A WITH THICK MSL AND FETAL DISTRESS	37	Primi	Primi	3	Booked	9	8	9.8	2	83		No	No	No								1	Yes						1				2				No		<6	Elective	No
1669	Jul'17	Participant 606	18	57	160	13956	2	PRIMI 37+1WKS G.A BREECH PRESENTATION RH NEGATIVE PREGNANCY WITH OLIGOHYDROMNIOUS WITH FETAL DISTRESS	37	Primi	Primi	3	Booked	3	10	10.4	2	95		No	No	No								1	No									1	2				Yes	11 hrs	<6	<6	No
1670	Jul'17	Participant 607	18			14081	1	PRIMI 36WKS PRE ECLAMPSIA	36	Primi	Primi	3	Booked	8	9	11.6	2	62		No	Yes	No									No									1	2				Yes	12/07/17 at 6am (18hrs)		Elective	No
1671	Jul'17	Participant 608	26	60	164	13719	1	G3P1L1A1 37 WKS G.A 1 PREVIOUS LSCS GDM	36	Multi	Multi	3	Booked	5	15	11.1	1	116		Yes	No	No									No		1			1					2				No		No labour	Elective	No
1672	Jul'17	Participant 609	22	51	162	13950	2	G2P1L1 36WKS OF G.A 1 PREVIOUS LSCS WITH OLIGOHYDROMINAS WITH MILD ANEMIA	36	Multi	Multi	3	Booked	6	11	8.6	2	92		No	No	No								1	Yes										2				No		No labour	Elective	No
1673	Jul'17	Participant 610	34			14121	1	G3P2L2 38WKS 2 PREVIOUS LSCS GHTN WITH ANEMIA WITH HYPOTHYROIDISM	38	Multi	Multi	3	Unbooked		9	8.3	2	78		No	Yes	Yes									Yes										2				No		No labour	Elective	No
1674	Jul'17	Participant 611	26			14031	1	G4P1L1A1E1 38+4WKS 1 PREVIOUS LSCS	38	Multi	Multi	1	Booked	12	8	10.2	2	73		No	No	No								1	No									1	2				No		No labour	Elective	No
1675	Jul'17	Participant 612	27			13953	2	G4P1L1A2 31WKS PROM 1 PREVIOUS LSCS WITH THREGHTENED PRE TERM WITH BICORNUATE UTERUS	31	Multi	Multi	3	Booked	5	13	9	2	122		No	No	No								1	Yes	1									1	PROM	INJ TAXIM 1 GM	1	Yes	6DAYS (9/7/17)			No
1676	Jul'17	Participant 613	21	36	142	14249	2	PRIMI 39+3WKS G.A. PROM WITH MSL WITH FETAL DISTRESS WITH NON REASSURING NST	39	Primi	Primi	3	Booked	8	7	10.7	2	82		No	No	No								1	No	1					1				1	PROM	INJ TAXIM 1 GM (IV) BD	2	No			>12	No
1677	Jul'17	Participant 614	24			14102	2	G2P1L1 39WKS 1 PREVIOUS LSCS WITH CPD	39	Multi	Multi	1	Unbooked		8	10.9				No	No	No								1	No									1	2				No		No labour	Elective	No
1678	Jul'17	Participant 615	23			13647	2	G2P1L1 35+6 WKS 1 PREVIOUS LSCS WITH PROM WITH OLIGOHYDROMNIOUS WITH MATERNAL TACHYCARDIA WITH GEST HTN	35	Multi	Multi	3	Unbooked		9	12				No	Yes	Yes									No	1									1	P PROM	INJ TAXIM	1	Yes	ONLY 1 ST GIVEN (04/07/17)@6PM (6HRS)	No labour		No
1679	Jul'17	Participant 616	25			13436	2	G2A1 37WKS 1 UGR GHTN absent end-diastolic flow WITH OLIGOHYDROMNIOUS	37	Multi	Primi	3	Unbooked		9	12.8				No	Yes	No									No									1	2				Yes	24HRS	No labour	Elective	No
1680	Jul'17	Participant 617	29	45	148	13203	2	G2P1L1 37WKS OF G.A 1 PREVIOUS LSCS	37	Multi	Multi	1	Booked	1	13	12	2	97		No	Yes	No									No									1	2				No		No labour	Elective	No
1681	Jul'17	Participant 618	22	44	150	13390	1	G2P1L1 38 WKS 1 PREVIOUS LSCS	36	Multi	Multi	3	Booked	14	15	11.05	2	93		No	No	No								1	No		1								2				Yes	5/29/2017	No labour	Elective	No
1682	Jul'17	Participant 619	25	67	158	13758	1	PRIMI 39+6WKS OF G.A WITH NON REASSURING NST	39	Primi	Primi	3	Booked	6	9	9.4	2	104		No	No	No								1	Yes										2				No			<6	No
1683	Jul'17	Participant 620	22	44	155	13866	1	G2P1L1 38+3WKS 1 PREVIOUS LSCS WITH RH-VE PREGNANCY	38	Multi	Multi	1	Booked	13	8	11.2	2	114		No	No	No								1	No									1	2				No		No labour	Elective	No
1684	Jul'17	Participant 621	24	48	157	13651	1	PRIMI 38+6WKS G.A PRODROMAL LABOUR RETOV VAGINAL ANAMALY	38	Primi	Primi	3	Booked	7	6	10.4	2	138		No	No	No								1	No									1	2				No		<6	<6	No
1685	Jul'17	Participant 622	27	51	156	13728	1	G3P1L1A1 39WKS G.A 1 PREVIOUS LSCS	39	Multi	Multi	3	Booked	8	9	11.7	2	81		No	No	No								1	No									1	2				No		<6	Elective	No
1686	Jul'17	Participant 623	24			13725	2	G2P1L1 38+2WKS G.A 1 PREVIOUS LSCS FOR SID	38	Multi	Multi	1	Booked	11	9	9.3	1	96		No	No	No								1	Yes										2				No		No labour	Elective	No
1687	Jul'17	Participant 624	26			13871	2	G2P1L1 38+4WKS 1 PREVIOUS LSCS IN LABOUR	38	Multi	Multi	3	Booked	4	7	10.1	2	126		No	No	No								1	No									1	2				No		<6	Elective	No
1688	Jul'17	Participant 625	25			13868	2	G3P2L0D2 37WKS G.A WITH 1 PREVIOUS LSCS	37	Multi	Multi	3	Booked	2	7	11	2	120		No	Yes	No									No									1	2				Yes	5HRS	<6	Elective	No
1689	Jul'17	Participant 626	25			13731	1	G3P2L2 36+6WKS 2 PREVIOUS LSCS WITH RH-VE PREGNENCY	36	Multi	Multi	3	Unbooked		9	8.9	2	68		No	No	No								1	Yes										1				Yes	12HRS (06/07/17)	No labour	Elective	No
1690	Jul'17	Participant 627	22			15146	1	G2P1L1 37+5WKS G.A 1 PREVIOUS LSCS	37	Multi	Multi	3	Booked	9	7	10.5	2	102		No	No	No								1	No									1	2				No		<6	Elective	No
1691	Jul'17	Participant 628	31	57	153	14733	2	G3P1L1A1 34+5WKS G.A 1 PREVIOUS LSCS WITH GDM WITH SCAR TENDERNESS	34	Multi	Multi	3	Booked	1	7	11.1	2	86		Yes	No	No									No					1					2				Yes	4HRS	<6	Elective	No
1692	Jul'17	Participant 629	27	57	161	15679	1	G3P2L2 WITH 2 PREVIOUS LSCS PRODROMAL LABOUR- 37WKS	37	Multi	Multi	3	Booked	8	8	10.7	2	134		No	No	Yes									No									1	2				No		<6	Elective	No
1693	Jul'17	Participant 630	25	49	160	13461	1	G3P1L0 A1 +36 WKS OLIGOLYDROMINAS WITH THIN MSL	36	Multi	Multi	3	Booked	10	33	10.3	2	97		No	No	Yes									No		1				1				2				Yes	ON 02/07/17 AT 1PM (25 DAYS)		<6	No
1694	Jul'17	Participant 631	23	63	158	15323	1	G2P1L1 + 39WKS + 1 PREVIOUS LSCS	39	Multi	Multi	3	Booked	12	9	11.5	2	95		No	No	No								1	No									1	2				No		No labour	Elective	No
1695	Jul'17	Participant 632	28			14487	2	G4P3L2D1 38WKS OF G.A WITH OLIGOHYDROMNIOUS WITH FETAL DISTRESS WITH MSL	38	Multi	Multi	3	Booked	5	20	10.9	2	76		No	No	No								1	No						1				2				No			<6	No
1696	Jul'17	Participant 633	25	51	154	15322	1	G3P2L2 WITH 38WKS GA WITH 1 PREVIOUS LSCS WITH MODERATE ANEMIA-	39	Multi	Multi	3	Booked	3	9	7.9	2	95		No	No	Yes									Yes										2				No		No labour	Elective	No
1697	Jul'17	Participant 634	26			15222	1	G5P2L1A2 37WKS G.A 2 PREVIOUS WITH HYPERTHYROIDISM WITH GEST HTN WITH TRANSVERSE LIE	37	Multi	Multi	1	Booked	3	9	11.9	2	80		No	Yes	No						1	HYPERTHYROIDISM		No									1	2				Yes	SINGLE DOSE ON 25/07/17 (24HRS)	No labour	Elective	No
1698	Jul'17	Participant 635	20	74	156	15271	1	G2P1L1 + 1 PREVIOUS LSCS WITH SHORT ICP- 38WKS	38	Multi	Multi	1	Booked	5	9	10.2	2	135		No	No	No								1	No									1	2				No		No labour	Elective	No
1699	Jul'17	Participant 636	21	58	155	15564	1	PRIMI + 39WKS WITH OLIGOHYDROMNIOUS	39	Primi	Primi	3	Booked	4	10	10.3	2	101		No	No	No								1	No									1	2				No			Elective	No
1700	Jul'17	Participant 637	22	56	162	14903	1	G2P1L1 35+1WKS G.A 1 PREVIOUS LSCS WITH MODERATE ANEMIA WITH SHORT ICP	35	Multi	Multi	1	Booked	12	18	8	2	109		No	No	No								1	Yes		1								2				Yes	24/07/17 - 8AM (7DAYS)	<6	Elective	No
1701	Jul'17	Participant 638	20			15651	1	PRIMI 39WKS OF G.A NON REACTIVE NST WITH MSL	39	Primi	Primi	3	Booked	12	8	10.8	2	76		No	No	No								1	No						1				2				No			Elective	No
1702	Jul'17	Participant 639	29			15163	1	G4P2L2A1 WITH 37WKS GA WITH 2 PREVIOUS LSCS WITH OLIGOHYDROMNIOUS-	37	Multi	Multi	3	Unbooked		8	11.9	2	60		No	No	No								1	No									1	2				Yes	GIVEN ON 25/07/17 AT 6AM (17HRS)	No labour	Elective	No
1703	Jul'17	Participant 640	26	63	159	15197	1	PRIMI 37WKS G.A WITH OLIGOHYDROMNIOUS WITH NON REACTIVE NST WITH MSL	37	Primi	Primi	3	Booked	9	8	10.9	2	125		No	Yes	No									No						1			1	2				No		No labour	Elective	No
1704	Jul'17	Participant 641	22	65	160	15535	1	G2P1L1 38WKS G.A 1 PREVIOUS LSCS WITH HYPOTHYROIDISM WITH SHORT ICP	38	Multi	Multi	1	Booked	2	8	12.1	2	92		No	No	Yes									No									1	2				No		No labour	Elective	No
1705	Jul'17	Participant 642	28	38	152	15673	1	G3P1L1A1 + 1 PREVIOUS LSCS- 37WKS	37	Multi	Multi	3	Booked	12	8	12.4	2	102		No	No	No								1	No									1	2				No		<6	Elective	No
1706	Jul'17	Participant 643	25	50	150	14883	1	G2P1L0D1 39+6WKS G.A THICK MSL	39	Multi	Multi	3	Booked	9	13	10.5	2	102		No	No	Yes									No						1				2				No			<6	No
1707	Jul'17	Participant 644	23	35	151	15165	1	G3P2L2 WITH 37WKS GA WITH 2 PREVIOUS LSCS-	38	Multi	Multi	3	Booked	12	8	12.2	2	129		No	No	No								1	No									1	2				No		<6	Elective	No
1708	Aug'17	Participant 645	34			16179	1	G3P2L2 37WKS OF 2 PREVIOUS LSCS WITH PRODOMAL LABOR WITH MOD ANEMIA	37	Multi	Multi	3	Booked	11	7	9.4	2	78		No	No	No								1	Yes										2				No		<6	Elective	No
1709	Aug'17	Participant 646	24	49	153	15292	1	G3P2L2 38WKS OF G.A 2 PREVIOUS LSCS	38	Multi	Multi	1	Booked	6	8	9.8	2	113		No	No	No								1	No									1	2				No		No labour	Elective	No
1710	Aug'17	Participant 647	25			16255	2	G2P1L1 39 WKS OF G.A 1 PREVIOUS LSCS WITH MSL	39	Multi	Multi	3	Booked	9	8	12.5	2	113		No	No	Yes									No						1			1	2				No		<6	Elective	No
1711	Aug'17	Participant 648	22	57	152	16200	1	G2P1L1 38WKS 1 PREVIOUS LSCS	38	Multi	Multi	1	Booked	4	7	10.2	2	86		No	No	No								1	No									1	2				No		No labour	Elective	No
1712	Aug'17	Participant 649	20	34	148	16128	1	G2A1 40+3WKS G.A NON PROGRESS OF LABOUR	40	Multi	Primi	3	Booked	11	7	11.2	2	81		No	No	Yes									No									1	2				No		<6	<6	No
1713	Aug'17	Participant 650	27	69	162	16116	2	G3P1L1A1 37+5WKS 1 PREVIOUS LSCS WITH CPD	37	Multi	Multi	1	Booked	8	8	11.5	2	119		No	No	No								1	No									1	2				No		No labour	Elective	No
1714	Aug'17	Participant 651	23	60	161	15884	2	PRIMI 39WKS GEST HTN WITH THICK MSL	39	Primi	Primi	3	Booked	15	10	12.5	2	114		No	Yes	No									No						1				2				No			<6	No
1715	Aug'17	Participant 652	25			16012	1	G2P1L1 1PREVIOUS LSCS 35+WKS G.A IN EARLTY LABOUR	35	Multi	Multi	3	Booked	8	7	11.8	2	93		No	No	No								1	No									1	2				Yes	SINGLE DOSE (4HRS)	<6	Elective	No
1716	Aug'17	Participant 653	19	50	147	15780	1	PRIMI + 38WKS WITH IUGR WITH OLIGOHYDRAMNIOS WITH BREECH WITH PERCEPTION OF FETAL MOVEMENTS WITH MSL	38	Primi	Primi	3	Booked	9	10	11.8	1	77		No	No	No								1	No						1				2				Yes	23 HRS	No labour	Elective	No
1717	Aug'17	Participant 654	24	57	157	15743	2	G3P1L1A1 35+1WKS G.A GEST HTN WITH IUGR WITH ANEMIA WITH DOPPLER CHANGES WITH GEST HTN	35	Multi	Multi	3	Booked	14	10	8.3	2	81		No	Yes	No									Yes										2				No		No labour	Elective	No
1718	Aug'17	Participant 655	31			16933	1	PRIMI + 37WKS WITH GEST HTN WITH CPD	37	Primi	Primi	3	Unbooked		11	10.5	2	86		No	Yes	No									No									1	2				No			Elective	No
1719	Aug'17	Participant 656	23	65	146	17366	1	G2A1 37+4WKS WITH PROM WITH NPOL	37	Multi	Primi	3	Booked	7	8	11.4	2	97		No	No	No								1	No	1									1	prom	TAXIM 1GM BD 1 DOSE AT 11.30AM	1	No			>12	No
1720	Aug'17	Participant 657	24			17126	1	G2P1L1 38WKS OF G.A 1 PREVIOUS LSCS WITH SHORT ICP	38	Multi	Multi	1	Booked	11	8	10.7	2	132		No	No	No								1	No									1	2				No		No labour	Elective	No
1721	Aug'17	Participant 658	23			17115	1	G2P1L1 36+2WKS G.A 1 PREVIOUS LSCS	36	Multi	Multi	3	Booked	10	9	10.7	2	105		No	No	No								1	No									1	2				Yes			Elective	No
1722	Aug'17	Participant 659	25	55	159	16921	1	G2P1L1 36WKS OF G.A 1 PREVIOUS LSCS	36	Multi	Multi	3	Booked	3	12	10.4	2	70		No	No	No								1	No									1	2				Yes	16 HRS	No labour	Elective	No
1723	Aug'17	Participant 660	23			17419	2	G3P2L1D1 2 PREVIOUS LSCS- 35WKS WITH TWIN GESTATION	35	Multi	Multi	3	Booked	2	7	11.5	2	82		No	No	No								1	No									1	2				Yes	STEROID COVERED OUTSIDE TIME NOT MENHOD	<6	Elective	No
1724	Jul'17	Participant 661	23			15349	1	G3P2L2 39WKS 2PREVIOUS LSCS	39	Multi	Multi	1	Booked	4	9	12.1	2	72		No	No	No								1	No									1	2				Yes	AT 27/07/17	<6	Elective	No
1725	Jul'17	Participant 662	28	52	159	15634	1	G2P1L1 37+6WKS 1 PREVIOUS LSCS WITH GDM ON DIET WITH SCAR TENDERNESS	37	Multi	Multi	3	Booked	12	9	9.4	2	94		Yes	No	No									No					1					2				No		<6	Elective	No
1726	Jul'17	Participant 663	22	56	159	15650	2	G2P1L1 36WKS G.A 1 PREVIOUS LSCS WITH SHORT ICP	36	Multi	Multi	3	Booked	5	8	8.3	2	87		No	No	No								1	Yes										2				Yes	GIVIN ON 30/07/17 AT 3:30PM ( 8HRS )	<6	Elective	No
1727	May'17	Participant 664	29	50	149	8971	2	G3P2L2 38+6WKS 2PREVIOUS LSCS WITH ON TRISITU WITH MODERATE ANIMEA	38	Multi	Multi	1	Booked	5	11	7.4	2	97		No	No	No								1	Yes										2				Yes	GIVIN ON 01/08/17 AT 12:30PM (2HRS)	No labour	Elective	No
1728	Jul'17	Participant 665	20	67	157	14569	2	G2A1 + 39WKS WITH THICK MSL WITH NON REASSURING NST	39	Multi	Primi	3	Booked	8	9	9.4	2	166		No	No	No								1	No									1	2				No			<6	No
1729	Jul'17	Participant 666	24			14169	1	G2P1L1 37WKS OF G.A 1 PREVIOUS LSCS WITH TRANSEVERS LIE	37	Multi	Multi	1	Booked	11	13	11	2	90		No	No	No								1	No		1								2				No		No labour	Elective	No
1730	Jul'17	Participant 667	22	44	158	14451	1	G2P1L1 38 WKS G.A 1 PREVIOUS LSCS WITH MSL	37	Multi	Multi	1	Booked	9	10	10.4	2	77		No	No	No								1	No						1			1	2				Yes	15/07/17 ( 3 days )	No labour	Elective	No
1731	Jul'17	Participant 668	26			15030	2	G3P2L2 36+4WKS G.A 2 PREVIOUS LSCS	36	Multi	Multi	3	Booked	10	8	11.2	2	111		No	No	No								1	No									1	2				Yes		<6	Elective	No
1732	Jul'17	Participant 669	31			14967	2	G3P1L1A1 37+5WKS G.A PROM WITH BRECH WITH RH NEGATIVE	37	Multi	Multi	3	Booked	11	7	9.7	2	103		No	No	No								1	No	1									1	prom	INJ TAXIM 1GM	1	No		<6	<6	No
1733	Jul'17	Participant 670	19	51	155	14648	1	PRIMI 38WKS G.A GEST HTN WITH SEVERE OLIGOHYROMINOS	38	Primi	Primi	3	Booked	13	8	10.5	2	75		No	Yes	No									No									1	2				No		No labour	Elective	No
1734	Jul'17	Participant 671	23	46	165	14651	2	G2P1L1 37+6WKS 1 PREVIOUS LSCS WITH SHORT ICP FOR SID	37	Multi	Multi	1	Booked	9	8	11.1		57		No	No	No								1	No									1	2				Yes	18/07/17 AT 11AM 1 DAYS	No labour	Elective	No
1735	Jul'17	Participant 672	28	65	164	14772	1	G3P1L1A1 36 WKS G.A NEXT HNT 1 PREVIOUS LSCS WITH OLIGOHYDROMNIOUS WITH FETAL TACHYCARDIA WITH MATERNAL TACHYCARDIA	36	Multi	Multi	3	Booked	9	12	12.6	2	106		No	Yes	No									No		1								2				Yes	19/07/17 AT 2PM 4 DAYS	No labour	Elective	No
1736	Jul'17	Participant 673	25			14577	1	PRIMI 35WKS GDM WITH BLEEDING P/V WITH GEST HTN	35	Primi	Primi	3	Booked	8	8	10.4	2	173		Yes	Yes	Yes									No					1					2				Yes	16/07/17 (24HRS )	No labour	Elective	No
1737	Jul'17	Participant 674	34			14662	1	PRIMI 38WKS OF OLIGOLYDROMIAS WITH BREECH	38	Primi	Primi	3	Unbooked		7	10.9				No	No	No								1	No									1	2				No		<6	Elective	No
1738	Jul'17	Participant 675	22	43	153	14862	1	G2P1L1 39WKS WITH MSL WITH NON REACTIVE NST	39	Multi	Multi	3	Booked	9	6	11.4	2	101		No	No	Yes									No						1				2				No		<6	<6	No
1739	Jul'17	Participant 676	25	40	150	14887	2	G3P2L2 35+2WKS G.A 2 PREVIOUS LSCS IN PRE TERM LABOR	35	Multi	Multi	3	Booked	9	7	10	1	85		No	No	Yes									No									1	2				Yes	20/07/17 AT 1:30PM (6HRS )	<6	Elective	No
1740	Feb'17	Participant 677	25	53	159	3825	1	G2P1L1 38WKS 1 PREVIOUS LSCS	38	Multi	Multi	1	Booked	9	9	10.6	2	106		No	No	No								1	No									1	2				No		No labour	Elective	No
1741	Mar'17	Participant 678	23	49	156	4811	1	PRIMI 38 WKS G.A ?LEEKING P/V	38	Primi	Primi	3	Booked	9	10	10.1	2	87		No	Yes	No									No									1	2				No			<6	No
1742	Apr'17	Participant 679	23	51	164	7770	2	PRIMI 37WKS WITH THICK MSL	37	Primi	Primi	3	Booked	8	7	13	2	71		No	No	No						1	TB		Yes						1				2				No			<6	No
1743	Apr'17	Participant 680	29	60	161	7866	1	PRIMI 36+1WKS G.A GEST HTN WITH GDM ON INSULIN WITH CPD	36	Primi	Primi	3	Booked	10	13	10.6	2	154		Yes	Yes	No									No	1				1					1				No		<6	<6	No
1744	May'17	Participant 681	25			9522	1	G2P1L1 WITH 39WKS G.A 1 PREVIOUS LSCS WITH SHORT ICP	39	Multi	Multi	3	Booked	12	8	11	2	81		No	No	No								1	No									1	2				No		No labour	Elective	No
1745	May'17	Participant 682	22	39	149	9332	1	PRIMI 39+2WKS G.A IN PRODOMAL LABOUR	39	Primi	Primi	3	Booked	15	11	12.8				No	No	No								1	No		1								2				No		>12	<6	No
1746	Jul'17	Participant 683	20	46.5	147	13389	1	PRIMI 40+2WKS G.A MSL K\C\O HYPOTHYROIDISM	40	Primi	Primi	1	Booked	7	10	10.7	2	112		No	No	Yes									No						1				2				No			<6	No
1747	Jul'17	Participant 684	29			14320	1	G4P2L2A1 37WKS 2 PREVIOUS LSCS	37	Multi	Multi	1	Booked	11	11	11.4	2	92		No	No	Yes									No									1	2				No		<6	Elective	No
1748	Jul'17	Participant 685	22	53	148	13799	1	G2P1L1 37+2WKS 1 PREVIOUS LSCS WITH BREECH PRESENTATION	37	Multi	Multi	1	Booked	7	16	10.8	2	108		No	No	No								1	No									1	2				Yes	08/07/17 (7days)	No labour	Elective	No
1749	Jul'17	Participant 686	26	57	158	13949	1	G2P1L1 38WKS 1 PREVIOUS LSCS WITH SHORT ICP WITH MSL	38	Multi	Multi	1	Booked	5	14	10	2	86		No	No	No								1	No		1				1				2				Yes	GIVIN ON 09/07/17 AT 9:30PM (6DAYS)	No labour	Elective	No
1750	Jul'17	Participant 687	31	50	154	14178	1	G2P1L1 37 WKS 1 PREVIOUS LSCS FOR SID	37	Multi	Multi	1	Booked	8	10	10.2	2	129		No	No	No								1	No									1	2				No		No labour	Elective	No
1751	Jul'17	Participant 688	24	48	151	14594	1	PRIMI 38WKS BREECH PRESENTAION IN LABOUR	38	Primi	Primi	3	Booked	6	7	10	2	84		No	No	Yes									No									1	2				Yes	2017-11-07	<6	Elective	No
1752	Jul'17	Participant 689	21	43	150	14870	1	G3P1L1A1 38+1WKS 1 PREVIOUS LSCS WITH IUGR	38	Multi	Multi	3	Unbooked		9	12.7	2	104		No	No	No								1	No									1	2				Yes	5HRS	No labour	Elective	No
1753	Jul'17	Participant 690	22	54	158	14819	1	PRIMI WITH 41WKS GA WITH CPD IN LABOR	41	Primi	Primi	3	Booked	9	8	10.6	2	99		No	No	No								1	No									1	2				No			Elective	No
1754	Jul'17	Participant 691	25	67	160	14956	1	G2P1L1 39+1WKS G.A 1 PREVIOUS LSCS	39	Multi	Multi	1	Booked	9	8	10.7	2	97		No	No	No								1	No									1	2				No		No labour	Elective	No
1755	Jul'17	Participant 692	23	57	138	14942	2	G2P1L0D1 35WKS OLIGOHYDROMINAS WITH CPD IN LABOR WITH MSL	35	Multi	Multi	3	Booked	6	10	11.4	2	122		No	No	Yes									No						1				2				No	GIVIN ON 21/07/17 AT 6:30PM (2DAYS)		Elective	No
1756	Jul'17	Participant 693	20	56	165	15309	1	PRIMI 37+6 WKS ACHIVE LABOUR WITH MSL	37	Primi	Primi	3	Booked	11	7	8.1	2	77		No	No	Yes									Yes						1				2				Yes	DATE NOT MENTION		Elective	No
1757	Jul'17	Participant 694	22	41	147	14479	2	G3P2L0D2 37+4WKS BAD OBSTETRIC HISTORY WITH CPD	37	Multi	Multi	1	Booked	9	22	10.8	2	81		No	No	No								1	No		1								2				Yes	16/07/17 (7DAYS)	<6	Elective	No
1758	Jul'17	Participant 695	19	30	144	14724	2	PRIMI 36WKS OF G.A MSL	36	Primi	Primi	3	Booked	5	19	11.4	2	122		No	No	No								1	No		1				1				2				Yes	givin on 17/07/17 (13days)	<6	<6	No
1759	Aug'17	Participant 696	22			15474	2	G2P1L1 36WKS OF G.A 1 PREVIOUS LSCS WITH POLYHYDRAMNIOS	36	Multi	Multi	3	Booked	2	11	12.6	2	131		No	No	No								1	No									1	2				Yes	2DAYS GIVIN ON 30/07/17 11:00AM	No labour	Elective	No
1760	Aug'17	Participant 697	23	54	154	15633	2	G3P2L2 36+6WKS G.A 1 PREVIOUS LSCS FOR SID WITH GDM ON DIET	36	Multi	Multi	1	Booked	6	12	11.5	1	175		Yes	No	No									No					1					2				Yes	31/07/17 AT 4:20PM 2DAYS	No labour	Elective	No
1761	Aug'17	Participant 698	24			15878	2	G2P1L1 38+2WKS 1 PREVIOUS LSCS WITH RIGHT OVARIAN SIMPLE CYST	38	Multi	Multi	1	Booked	4	8	10.5	2	66		No	No	No								1	No									1	2				No		No labour	Elective	No
1762	Oct'17	Participant 699	26			20215	1	PRIMI 40WKS WITH PROM GEST HTN WITH MSL WITH REPEATED EQUIVOCAL NST	40	Primi	Primi	3	Booked	12	6	11.7	2	79		No	Yes	Yes									No	1					1				1	PROM	INJI TAXIM 1GM	2	No		<6	>12	No
1763	Oct'17	Participant 700	21	35	156	20238	2	G2P1L0 36WKS OF 1 PREVIOUS LSCS	36	Multi	Multi	3	Booked	12	7	11.5	2	80		No	No	No								1	No									1	2				No			Elective	No
1764	Aug'17	Participant 701	33	64	146	15803	2	PRIMI 37WKS G.A WITH BREECH PRESENTATION WITH POLYHYDROMINAS PRECIOUS PREGNANCY FOR SID	37	Primi	Primi	1	Booked	12	9	11.1	2	100		No	No	Yes									No									1	2				No		No labour	Elective	No
1765	Aug'17	Participant 702	20	47	156	15684	1	PRIMI 39WKS OF G.A WITH CPD IN LABOR WITH PRODROMAL LABOR	39	Primi	Primi	3	Booked	7	10	11.7	2	84		No	No	No								1	No									1	2				No			Elective	No
1766	Aug'17	Participant 703	29			16283	2	G2P1L1 38WKS OF G.A 1 PREVIOUS LSCS WITH SHORT ICP	38	Multi	Multi	3	Booked	1	7	11.7	2	131		No	No	No								1	No									1	2				Yes	3HRS ON 09/08/17	No labour	Elective	No
1768	Aug'17	Participant 704	30			16342	2	G3P1L1A1 39WKS GHTN WITH MSL	39	Multi	Multi	3	Booked	16	8	9.5	2	116		No	Yes	No									No						1				2				No		<6	<6	No
1769	Aug'17	Participant 705	22			16359	1	G2P1L1 38WKS OF G.A 1 PREVIOUS LSCS	38	Multi	Multi	1	Booked	11	8	9.3	2	72		No	No	No								1	No									1	2				No		No labour	Elective	No
1770	Aug'17	Participant 706	26			16335	1	PRIMI 37WKS OF G.A ECLAMPSIE WITH IUGR	37	PE	Primi	3	Unbooked		8	12.8	2	72		No	Yes	Yes						1	imminent eclampsia		No									1	2				Yes	20hrs	No labour	Elective	No
1771	Aug'17	Participant 707	26			16373	1	G2P1L1 39WKS OF G.A 1 PREVIOUS LSCS	39	Multi	Multi	3	Booked	12	8	12.3				No	No	Yes									No									1	2				No		No labour	Elective	No
1772	Aug'17	Participant 708	25			16537	1	G2P1L1 38+4WKS G.A 1 PREVIOUS LSCS	38	Multi	Multi	3	Booked	12	8	9.1	2	90		No	No	No								1	Yes										2				No		<6	Elective	No
1773	Aug'17	Participant 709	22	42	150	15806	1	PRIMI 40WKS WITH NON PROGRESS OF LABOUR WITH ONGOING IOL WITH THIN MSL	40	Primi	Primi	1	Booked	10	9	11.2	2	121		No	No	No								1	No						1				2				No		>12	<6	No
1774	Aug'17	Participant 710	23	58	162	16462	2	G4P1L1A2 + 1 PREVIOUS LSCS- 37WKS GEST HTN WITH GDM ON DIET	37	Multi	Multi	1	Booked	12	9	11.8	2	143		Yes	Yes	No									No					1					2				No		No labour	Elective	No
1775	Aug'17	Participant 711	27	51	152	16458	2	G2P1L1 G.A 1 PREVIOUS LSCS- 39WKS WITH POLYHYDROMNIOUS	39	Multi	Multi	1	Booked	1	10	9.1	2	93		No	No	No								1	Yes										2				No		No labour	Elective	No
1776	Aug'17	Participant 712	25	44	150	15785	2	PRIMI 37+1WKS G.A OLIGHYDROMINAS WITH MSL WITH GEST HTN	37	Primi	Primi	1	Booked	14	18	10.6	2	108		No	Yes	No									No		1				1				2				Yes	GIVIN ON 06/08/17 (5DAYS)	>12		No
1777	Aug'17	Participant 713	22			16471	1	PRIMI 40WKS OF G.A HTN WITH OLIGOHYDRAMNIOS WITH PROM WITH NON PROGRESS OF LABOR	40	Primi	Primi	3	Unbooked		10	12.1	2	69		No	Yes	No									No	1									2				No			<6	No
1778	Aug'17	Participant 714	26			16500	2	G2P1L1 + 1 PREVIOUS LSCS- 39WKS	39	Multi	Multi	1	Unbooked		8	12.2	2	70		No	No	No								1	No									1	2				No		No labour	Elective	No
1779	Aug'17	Participant 715	22	50	173	16339	1	G2P1L1 + 1 PREVIOUS LSCS + RH-VE- 37WKS	37	Multi	Multi	1	Booked	13	10	11.7	2	87		No	No	No								1	No									1	2				Yes	36HRS	No labour	Elective	No
1780	Aug'17	Participant 716	23			16513	1	G2P1L1 38+5WKS G.A 1 PREVIOUS LSCS	38	Multi	Multi	1	Booked	12	8	10.4	2	86		No	No	No								1	No									1	2				No		No labour	Elective	No
1781	Aug'17	Participant 717	20	58	147	15952	1	G2P1L1 + 35WKS + 1 PREVIOUS LSCS WITH GDM ON DIET	35	Multi	Multi	1	Booked	5	16	9.4	1	91		Yes	No	No									No		1			1					2				No		No labour	Elective	No
1782	Aug'17	Participant 718	22	46	148	16536	1	G2P1L1 + 1 PREVIOUS LSCS FOR SID- 38WKS	38	Multi	Multi	1	Booked	9	10	10.7	2	93		No	No	No								1	No									1	2				No		No labour	Elective	No
1783	Aug'17	Participant 719	24			16532	2	G2P1L1 38+6WKS G.A 1 PREVIOUS LSCS FOR SID	38	Multi	Multi	1	Booked	7	10	10.9	2	98		No	No	No								1	No									1	2				No		No labour	Elective	No
1784	Aug'17	Participant 720	26	54	151	16693	2	PRIMI 39+5WKS G.A PROM WITH THICK MSL WITH HYPOTHYROIDISM	39	Primi	Primi	3	Booked	9	6	12.1	2	85		No	No	Yes									No	1					1				2				No		<6	<6	No
1785	Aug'17	Participant 721	22			16624	2	G2P1L1 36WKS OF G.A 1 PREVIOUS LSCS WITH MATERNAL TACHYCARDIA WITH CPD	36	Multi	Multi	1	Booked	8	9	11.7	2	98		No	No	No								1	No									1	2				Yes	5HRS ON 14/08/17	No labour	Elective	No
1786	Aug'17	Participant 722	23	48	155	16702	1	G2P1L1 37+1WKS G.A 1 PREVIOUS LSCS	37	Multi	Multi	3	Booked	9	7	13.3	2	61		No	No	No								1	No									1	2				No		<6	Elective	No
1787	Aug'17	Participant 723	24			16628	1	PRIMI 35+6WKS G.A GEST HTN WITH HYPOTHYROIDISM WITH OLIGOHYDROMNIOUS	35	Primi	Primi	3	Booked	9	11	11.5	2	133		No	Yes	Yes									No									1	2				No		No labour	Elective	No
1788	Aug'17	Participant 724	23	64	160	16757	2	G2P1L1 39WKS G.A 1 PREVIOUS LSCS WITH PRODOMLA LABOR WITH GEST HTN	39	Multi	Multi	3	Booked	7	7	12.1	2	90		No	Yes	No									No									1	2				No		<6	Elective	No
1789	Aug'17	Participant 725	22			16752	2	G3P2L1 36WKS OF 2 PREVIOUS LSCS WITH FETAL TACHYCARDIA	36	Multi	Multi	3	Booked	4	8	12.2	2			No	No	No								1	No									1	2				Yes	1hr 50 MINS ON (15/08/17)	<6	Elective	No
1790	Aug'17	Participant 726	23			16780	2	G2P1L1 38+5WKS G.A 1 PREVIOUS LSCS WITH HYPOTHYROIDSIM WITH MODERATE ANEMIA	38	Multi	Multi	3	Booked	5	8	7.8	2	119		No	No	No	2								Yes										2				No		No labour	Elective	No
1791	Aug'17	Participant 727	22	36	153	16764	1	G2P1L1 40WKS 1 PREVIOUS LSCS POLYHYDROMINOS WITH CORRECTED ANEMIA	40	Multi	Multi	3	Booked	8	8	10.7	2	90		No	No	No								1	Yes										2				Yes	ON 14/07/17 (1MONTH)	No labour	Elective	No
1792	Aug'17	Participant 728	25	55	148	17015	1	G3P2L2 36+1WKS G.A 2 PREVIOUDS LSCS GDM ON DIET	36	Multi	Multi	3	Booked	4	8	10.5	2	84		Yes	No	No									No					1					2				No		<6	Elective	No
1793	Aug'17	Participant 729	32			16611	1	G3P2L2 36+3WKS G.A 2 PREVIOUS LSCS WITH OLIGO - AFI 8-9 CM	36	Multi	Multi	3	Booked	4	12	10.7	2	126		No	No	Yes									No									1	2				No		<6	Elective	No
1794	Aug'17	Participant 730	20	50	153	16438	2	PRIMI 36+6WKS G.A WITH IUGR WITH GEST HTN WITH NON REASSURING NST WITH HYPOTHYROIDISM	36	Primi	Primi	3	Booked	7	16	12.5	2	81		No	Yes	Yes									No		1								2				Yes	GIVIN ON 11/08/17(7DAYS)	<6	Elective	No
1795	Aug'17	Participant 731	23	57	160	16848	2	G2P1L1 37WKS OF G.A 1 PREVIOUS LSCS FOR SID	37	Multi	Multi	3	Booked	9	7	10.6	2	75		No	No	No								1	No									1	2				No		No labour	Elective	No
1796	Aug'17	Participant 732	22	40	151	16922	2	G3P2L2 38+2WKS G.A 2 PREVIOS LSCS	38	Multi	Multi	3	Booked	6	9	9.1	2	88		No	No	No								1	Yes										2				Yes	8HRS	No labour	Elective	No
1797	Aug'17	Participant 733	25	45	154	17075	2	G2P1L1 37+4WKS 1 PREVIOUS LSCS WITH OLIGOHYDROMNIOUS	37	Multi	Multi	3	Booked	6	7	11	2	96		No	No	No								1	No									1	2				No		<6	Elective	No
1798	Aug'17	Participant 734	20	37	157	16544	1	PRIMI + 39WKS WITH GEST HTN WITH FETAL DISTRESS WITH MSL	39	Primi	Primi	3	Booked	10	14	9.1	2	103		No	Yes	No									No	1	1				1				2				No			>12	No
1799	Aug'17	Participant 735	20	45	159	16928	1	G2P1L1 38WKS 1 PREVIOUS LSCS	38	Multi	Multi	1	Booked	9	9	8.4	2	84		No	No	No								1	Yes										2				No		No labour	Elective	No
1800	Aug'17	Participant 736	20	35	137	16350	1	PRIMI 36+6WKS G.A POLYHYDROMINOS	36	Primi	Primi	1	Booked	9	15	12.6	1	64		No	No	No								1	No	1	1								1				No		<6	Elective	No
1801	Aug'17	Participant 737	22	49	152	17019	2	G2P1L1 37WKS G.A WITH 1 PREVIOUS LSCS BREECH PRESENTATION WITH PROM WITH MODERATE ANEMIA WITH DECREASED PERCEPTION OF MOVEMENTS	37	Multi	Multi	3	Booked	7	8	8.4	2	132		No	No	No								1	No	1									2				No		<6	<6	No
1802	Aug'17	Participant 738	22	50	153	17114	2	PRIMI 39+2WKS G. A PRODROMAL LABOR WITH FETAL DISTRESS	39	Primi	Primi	3	Booked	12	8	10.4	2	121		No	No	Yes									No										2				No		<6	<6	No
1803	Aug'17	Participant 739	22	45	163	17113	1	G2P1L1 35WKS OF G.A TWINS + 1 PREVIOUS LSCS	35	Multi	Multi	1	Booked	9	9	9.5	2	84		No	No	Yes									No									1	2				Yes	14	No labour	Elective	No
1804	Aug'17	Participant 740	20			17165	1	G2P1L1 +1 PREVIOUS LSCS- 36WKS WITH THRETENED PRE TERM WITH ? SCAR TENDERNESS	36	Multi	Multi	3	Booked	5	8	9.5	2	104		No	No	Yes									No									1	2				Yes	9HRS	<6	Elective	No
1805	Aug'17	Participant 741	23			17441	1	G3P2L2 37WKS G.A 2 PREVIOUS LSCS HTN WITH SHORT ICP	37	Multi	Multi	3	Booked	7	8	11	2	118		No	Yes	No									No									1	2				Yes	24/08/17 (2 DAYS )	No labour	Elective	No
1806	Aug'17	Participant 742	26	43	162	17427	1	G2P1L1 39WKS 1 PREVIOUS LSCS WITH MSL	39	Multi	Multi	3	Booked	10	9	10.6	2	81		No	No	No								1	No						1				2				No		No labour	Elective	No
1807	Aug'17	Participant 743	22	60	158	17433	1	G2P1L1 38+4WKS G.A 1 PREVIOUS LSCS	38	Multi	Multi	3	Booked	1	9	9.6	2	78		No	No	No								1	No									1	2				No		<6	Elective	No
1808	Aug'17	Participant 744	22			17357	1	PRIMI 39WKS G.A WITH THICK MSL	39	Primi	Primi	1	Booked	4	12	10.3	2	133		No	No	No								1	No						1				2				No			<6	No
1809	Aug'17	Participant 745	26			17537	1	G2P1L1 37+2WKS 1 PREVIOUS LSCS IN LABOUR	37	Multi	Multi	3	Booked	5	8	12.9	2	67		No	No	No								1	No									1	2				No		<6	Elective	No
1810	Aug'17	Participant 746	24	42	153	17540	1	G2P1L1 34+4WKS G.A 1 PREVIOUS LSCS WITH TREGHTENED PRETERM WITH MODERATE ANEMIA WITH SHORT ICP WITH SCAR TENDERNESS	34	Multi	Multi	3	Booked	6	8	8.6	2	74		No	No	No								1	Yes										2				Yes	GIVIN ON 08/08/17 20DAYS	<6	Elective	No
1811	Aug'17	Participant 747	22			17560	1	G2P1L1 + 1 PREVIOUS LSCS WITH RH-VE- 37WKS	37	Multi	Multi	3	Booked	7	9	10.8	2	81		No	No	No								1	No									1	2				Yes	13HRS	<6	Elective	No
1812	Aug'17	Participant 748	24	59	165	17725	1	G3P2L2 37+3WKS G.A 2 PREVIOUS LSCS WITH BREECH	37	Multi	Multi	1	Booked	12	9	11.1	2	84		No	No	No								1	No									1	2				Yes	29/08/17 (2DAYS)	No labour	Elective	No
1813	Aug'17	Participant 749	25			17818	1	G3P1L1A1 38WKS OF G.A 1 PREVIOUS LSCS WITH GEST HTN	38	Multi	Multi	3	Unbooked		8	11	2	85		No	Yes	No									No									1	2				Yes	3HRS ON 31/08/17	No labour	Elective	No
1814	Aug'17	Participant 750	26			17619	1	G5P2L2A2 + 37WKS + 2 PREVIOUS LSCS	37	Multi	Multi	3	Booked	7	12	11.7	1	78		No	No	No								1	No									1	2				Yes	34HRS	No labour	Elective	No
1815	Sep'17	Participant 751	28			17811	2	G5P2L2A2 37+5WKS 2 PREVIOUS LSCS WITH POLYHYDRAMNIOS WITH MODERATE ANEMIA WITH OVERT DIABETES ON INSULIN	37	Multi	Multi	3	Booked	11	10	8.8	2	150		Yes	No	No									Yes					1					2				Yes	DATE NOT MENTIONED	<6	Elective	No
1816	Sep'17	Participant 752	31			17821	1	G4P1L1A2 37+1 WKS G.A 1 PREVIOUS LSCS	37	Multi	Multi	3	Booked	8	9	11.3	2	73		No	No	No								1	No									1	2				Yes	31/08/17 1 day	No labour	Elective	No
1817	Sep'17	Participant 753	24	46	151	16751	2	G2P1L1 38 WKS G.A 1 PREVIOUS LSCS WITH PLACENTA PREVIA	38	Multi	Multi	1	Booked	4	24	13.3	2	61		No	No	No								1	No		1								2				Yes	16/08/17 (16DAYS)	No labour	Elective	No
1818	Sep'17	Participant 754	22			17714	2	G2P1L1 38WKS G.A 1 PREVIOUS LSCS	38	Multi	Multi	1	Booked	8	10	9.8	1	86		No	No	No								1	Yes										2				No		No labour	Elective	No
1819	Sep'17	Participant 755	21	62	156	17520	2	PRIMI 39WKS IN LABOUR WITH THICK MSL	39	Primi	Primi	3	Booked	2	13	11	2	90		No	No	No								1	No						1				2				No			<6	No
1820	Sep'17	Participant 756	27			18107	1	G2P1L1 37+6WKS G.A 1 PREVIOUS LSCS IN LABOUR WITH MOD ANEMIA	37	Multi	Multi	3	Booked	4	7	10.8	2	80		No	No	No								1	No									1	2				No		<6	Elective	No
1821	Sep'17	Participant 757	24			17971	1	G3P1L1A1 38WKS G.A WITH 1 PREVIOUS LSCS WITH MODERATE ANEMIA	38	Multi	Multi	1	Booked	5	8	9.3	2	80		No	No	No								1	No									1	2				No		No labour	Elective	No
1822	Sep'17	Participant 758	23	35	156	17955	1	G3P2L2 WITH 1 PREVIOUS LSCS + 35WKS WITH THREGHTENED PRE TERM WITH GASTROENTERITIS	35	Multi	Multi	3	Booked	11	8	10.1	2	84		No	No	No								1	No							GASTROENTERITIS	1		2				Yes	11HRS	<6	Elective	No
1823	Sep'17	Participant 759	23			17807	1	G2P1L1 37WKS G.A 1 PREVIOUS LSCS	37	Multi	Multi	3	Booked	6	10	9.2	2	97		No	No	No								1	No									1	2				Yes	31/08/17 (2days)	No labour	Elective	No
1824	Sep'17	Participant 760	31	71	162	17973	1	G2P1L1 + 38WKS + 1 PREVIOUS LSCS + RH - VE	38	Multi	Multi	1	Booked	7	4	10.9	2	123		No	No	No								1	No									1	2				No		No labour	Elective	No
1825	Sep'17	Participant 761	21			17893	2	G3P1L1A1 + 34WKS + 1 PREVIOUS LSCS WITH FEVER WITH FETAL BRADYCARDIA	34	Multi	Multi	3	Unbooked		9	9.9	2	87		No	No	No								1	No							FEVER	1		1	FEVER	INJ TAXIM 1GM	2	Yes	2HRS	No labour	Elective	No
1826	Sep'17	Participant 762	30	65	152	17927	2	G3A2 35+6WKS G.A PROM WITH NON PROGRESS OF LABOR	35	Multi	Primi	3	Booked	1	9	12.5	2	96		No	No	No								1	No	1									1	PPROM	INJ TAXIM	3	Yes	02/09/17 AT 12:00PM (8HRS)		>12	No
1827	Sep'17	Participant 763	20			17979	2	G5P4L4 37+5WKS G.A PROM WITH MSL WITH MODERATE ANEMIA	37	Multi	Multi	3	Unbooked		9	7.4	2	98		No	No	No								1	Yes	1					1				1	prom	INJ TAXIM 1 GM	2	No		>12	>12	No
1828	Sep'17	Participant 764	24	58	153	18223	2	G2P1L1 37+3WKS G.A 1 PREVIOUS LSCS HYPOTHYROIDIUM WITH GEST HTN	37	Multi	Multi	3	Booked	7	9	11.9	2	76		No	Yes	Yes									No									1	1	COUGH (URTI)	INJ TAXIM 1GM	3	No		No labour	Elective	No
1829	Sep'17	Participant 765	23			18213	1	PRIMI 40WKS G.A CPD	40	Primi	Primi	3	Booked	1	9	12	1	119		No	No	No								1	No									1	2				No		<6	<6	No
1830	Sep'17	Participant 766	26			18447	2	G2P1L1 38+2WKS G.A BREECH PRASENTETION WITH HYPOTHYROIDISM	38	Multi	Multi	3	Booked	11	7	11.8	2	75		No	No	Yes									No									1	2				No		<6	Elective	No
1831	Sep'17	Participant 767	20	41	146	18330	2	PRIMI 40WKS OF G.A GEST HTN WITH FAILED INDUCTION WITH HYPOTHYROIDISM	40	Primi	Primi	3	Booked	7	8	10.1	2	84		No	Yes	Yes									No									1	2				No			<6	No
1832	Sep'17	Participant 768	33	47	157	18465	1	G3P2L2 37+4WKS G.A 2 PREVIOUS LSCS	37	Multi	Multi	1	Booked	9	8	9.7	2	83		No	No	No								1	No									1	2				No		No labour	Elective	No
1833	Sep'17	Participant 769	22	34	142	18548	2	G3P1L1A1 + 1 PREVIOUS LSCS + 37WKS WITH GEST HTN WITH CPD	37	Multi	Multi	3	Booked	9	7	10.9	2	113		No	Yes	No									No									1	2				No		<6	Elective	No
1834	Sep'17	Participant 770	23	58	148	17892	2	G2P1L1 38 WKS G.A 1 PREVIOUS LSCS SHORT ICP WITH ?CPD	38	Multi	Multi	3	Booked	10	14	10.2	2	88		No	No	Yes									No		1								2				Yes	31/08/17 AT 2PM	No labour	Elective	No
1835	Sep'17	Participant 771	25	53	161	18555	1	PRIMI 37+5WKS G.A SEVER IUGR WITH SEVER OLIGOHYDRAMNIOS WITH NON REASSURING NST	37	Primi	Primi	3	Booked	14	9	11	1	134		No	No	Yes									No									1	2				No		No recorded	Elective	No
1836	Oct'17	Participant 772	25	66	162	20204	1	G2P1L1 39+2WKS G.A 1 PREVIOUS LSCS WITH SHORT ICP	39	Multi	Multi	3	Booked	1	8	10	2	88		No	No	No								1	No									1	2				No		No labour	Elective	No
1837	Oct'17	Participant 773	25	55	156	20201	1	G2P1L1 39WKS 1 PREVIOUS LSCS WITH NON REACTIVE NST WITH HYPOTHYROIDISM	39	Multi	Multi	1	Booked	11	8	8.7	2	130		No	No	Yes									No										2				No		No labour	Elective	No
1838	Oct'17	Participant 774	23			20241	2	G2P1L1 38+6WKS G.A 1 PREVIOUS LSCS	38	Multi	Multi	1	Booked	11	8	11.3				No	No	No								1	No									1	2				No		No labour	Elective	No
1839	Oct'17	Participant 775	22			20283	2	G2P1L1 39WKS G.A 1 PREVIOUS LSCS	39	Multi	Multi	1	Booked	9	9	11.3	2	114		No	No	No								1	No									1	2				No		No labour	Elective	No
1840	Oct'17	Participant 776	19	46	152	20384	1	PRIMI 39WKS OF G.A WITH THICK MSL WITH BREECH PRESENTATION WITH OBSTRUCTED LABOUR	39	Primi	Primi	3	Booked	11	6	9.9	2	94		No	No	No								1	No						1				2				No			<6	No
1841	Oct'17	Participant 777	27			20315	1	G3P1L1A1 38+2WKS G.A WITH 1 PREVIOUS LSCS WITH SHORT ICP	38	Multi	Multi	1	Unbooked		10	11.4	2	78		No	No	No								1	No									1	2				No		No labour	Elective	No
1842	Oct'17	Participant 778	22	47	154	20357	1	G2P1L1 38+2WKS G.A 1 PREVIOUS LSCS FOR SID	38	Multi	Multi	1	Booked	8	9	11.2	2	112		No	No	No								1	No									1	2				No		No labour	Elective	No
1843	Oct'17	Participant 779	25			20312	1	G3P2L1A1 37+6 WKS G.A 1 PREVIOUS LSCS	37	Multi	Multi	3	Booked	4	8	11.5		108		No	No	No								1	No									1	2				No		No labour	Elective	No
1844	Oct'17	Participant 780	26	45	145	20280	2	G2P1L1 37WKS OF 1 PREVIOUS LSCS WITH GEST HTN	37	Multi	Multi	3	Booked	3	10	8.6	2	93		No	Yes	No									No									1	2				No		No labour	Elective	No
1845	Oct'17	Participant 781	20	56	170	20336	2	PRIMI 35+6WKS G.A WITH RH-VE PREGNANCY WITH IUGR WITH DOPLER CHANGES	35	Primi	Primi	3	Booked	12	9	10	2	77		No	No	No								1	No									1	2				Yes	DATE TIME NOT MENTION (1 MONTH)	No labour	Elective	No
1846	Oct'17	Participant 782	22			20218	2	PRIMI 39+5WKS G.A WITH MSL WITH FETAL DISTRESS WITH ARREST OF CERVICAL DAILATATION	39	Primi	Primi	3	Booked	7	9	10	2	123		No	No	No								1	No						1				2				No		>12	<6	No
1847	Oct'17	Participant 783	24	43	145	20466	2	G2P1L1 + 38WKS WITH 1 PREV LSCS WITH MODERATE ANEMIA	38	Multi	Multi	3	Booked	5	8	9.8	2	135		No	No	No								1	Yes										2				No		No labour	Elective	No
1848	Oct'17	Participant 784	21	42.5	153	20621	2	G3P1L1A1 38WKS THICK MSL	38	Multi	Multi	3	Booked	8	8	11.7	2	77		No	No	No								1	No						1				2				No			Elective	No
1849	Oct'17	Participant 785	30			20538	1	G3P2L2 38+4WKS 2 PREVIOUS LSCS WITH MODERATE ANEMIA	38	Multi	Multi	1	Unbooked		8	8.5	2	120		No	No	No								1	Yes										2				No		No labour	Elective	No
1850	Oct'17	Participant 786	25	45	145	20544	1	G2P1L1 39WKS 1 PREVIOUS LSCS WITH SEVERE PRE ECLAMPSIA	39	Multi	Multi	3	Booked	5	8	11.4	2	96		No	Yes	No									No									1	2				No		<6	Elective	No
1851	Oct'17	Participant 787	26			20494	1	G2P1L1 37+1WKS 1 PREVIOUS LSCS WITH IUGR	37	Multi	Multi	1	Booked	14	8	11	2	167		No	No	No								1	No									1	2				No		No labour	Elective	No
1852	Oct'17	Participant 788	28	51	153	20636	2	PRIMI 39+4WKS G.A WITH PROM WITH NON PROGRESS OF LABOUR WITH NON REASSURING NST	39	Primi	Primi	3	Booked	7	8	11.1	2	117		No	No	No								1	No	1									1	PROM	INJ.TAXIM 1GM	1	No		>12	>12	No
1853	Oct'17	Participant 789	24	50	156	20644	2	G3P1L1A1 38WKS 1 PREVIOUS LSCS FOR SID WITH HYPOTHYROIDISM	38	Multi	Multi	1	Booked	7	8	9.2	2	79		No	No	Yes									Yes										2				No		No labour	Elective	No
1854	Oct'17	Participant 790	24			20724	1	G3P2L2 39WKS 2 PREVIOUS LSCS IN LABOR	39	Multi	Multi	3	Booked	5	8	10	2	171		No	No	No								1	No									1	2				No		<6	Elective	No
1855	Oct'17	Participant 791	20	31.2	137.5	20641	2	G2P1L1 + 1 PREVIOUS LSCS- 36WKS WITH SHORT ICP WITH BREECH PRESENTATION	36	Multi	Multi	3	Booked	10	9	11.2	2	61		No	No	No								1	No									1	1	CUE ABNORMAL	T . TAXIM 200MG BD		Yes	DATE NOT MENTIONEED	<6	Elective	No
1856	Oct'17	Participant 792	21			20797	2	G3P1L2 1 PREVIOUS LSCS SID WITH 39WKS	39	Multi	Multi	1	Unbooked		8	11.1	2	72		No	No	No								1	No									1	2				No		No labour	Elective	No
1857	Oct'17	Participant 793	23			20801	1	PRIMI 39+2WKS G.A THICK MSL NON PREGRESS OF LABOUR WITH HYPOTHYROIDISM	39	Primi	Primi	3	Booked	13	7	10.4	2	86		No	No	Yes									No						1				2				No		<6	<6	No
1858	Sep'17	Participant 794	29			17662	1	G3P1L1A1 + 37WKS WITH CHRONIC HTN WITH NON PROGRESS OF LABOR	37	Multi	Multi	3	Booked	4	23	11	2	88		No	Yes	No									No									1	2				Yes	on 31/08/17 at 15AM 48HRS		Elective	No
1859	Sep'17	Participant 795	25			18641	1	G2P1L1 38+6WKS 1 PREVIOUS LSCS	38	Multi	Multi	1	Booked	7	8	11.7	2	115		No	No	No								1	No									1	2				No		No labour	Elective	No
1860	Sep'17	Participant 796	30			18856	2	G3P2L2 36+5WKS G.A WITH PROM IUGR SEVER PRE - ECLAMPSIA WITH FETAL DISTRESS	36	Multi	Multi	3	Unbooked		10	13.2	2	96		No	Yes	No									No	1									1	PPROM	INJ TAXIM 1 GM	1	No				No
1861	Sep'17	Participant 797	23	54	158	18853	1	G2P1L1 38+2WKS G.A 1 PREVIOUS LSCS	38	Multi	Multi	3	Booked	6	8	10.8	2	78		No	No	No								1	No									1	2				No		<6	Elective	No
1862	Sep'17	Participant 798	22			18858	2	G3P1L1A1 37WKS OF G.A 1 PREVIOUS LSCS	37	Multi	Multi	1	Booked	13	8	8.9	2	93		No	No	No								1	No									1	2				Yes	5HRS (ON 13/09/17)	No labour	Elective	No
1863	Sep'17	Participant 799	25	49	152	18918	2	G2P1L1 39WKS OF G.A 1 PREVIOUS LSCS FOR SID	39	Multi	Multi	1	Booked	7	8	9.3	2	89		No	No	No								1	No									1	2				No		No labour	Elective	No
1864	Sep'17	Participant 800	29	43	156	18920	1	PRIMI 40WKS OF G.A WITH FETAL DISTRESS	40	Primi	Primi	3	Booked	13	8	12.6				No	No	No								1	No									1	2				No			Elective	No
1865	Sep'17	Participant 801	23			18779	1	PRIMI + 40WKS WITH NOPL WITH NON REASSURING NST	40	Primi	Primi	3	Booked	6	9	9.9	2	79		No	Yes	No									No									1	2				No			Elective	No
1866	Sep'17	Participant 802	28			19012	1	G2P1L1 + 1 PREVIOUS LSCS- 38WKS WITH NON REASSURING NST WITH NON PROGRESS OF LABOUR	38	Multi	Multi	1	Booked	8	8	10.5		106		No	No	No								1	No									1	2				No		No labour	Elective	No
1867	Sep'17	Participant 803	27			19195	1	G2P1L1 38+2WKS G.A WITH TRANSVERSE LIE	38	Multi	Multi	3	Unbooked		7	8	2	111		No	No	No								1	No									1	2				No		<6	Elective	No
1868	Sep'17	Participant 804	22			19099	2	G2P1L1 39+2WKS G.A 1 PREVIOUS LSCS FOR SID	39	Multi	Multi	1	Booked	13	8	11.2	2	94		No	No	No								1	No									1	2				No		No labour	Elective	No
1870	Sep'17	Participant 805	23	45	159	18610	1	G2P1L1 36+5WKS G.A WITH IUGR WITH FOOTLING PRESENTATION	36	Multi	Multi	1	Booked	4	17	10.2	1	55		No	No	No								1	No		1								2				Yes	DATE N/A	No labour	Elective	No
1871	Sep'17	Participant 806	22	52	160	19184	1	G2P1L1 39+6WKS G.A 1 PREVIOUS LSCS WITH SHORT ICP	39	Multi	Multi	3	Booked	6	8	10	2	84		No	No	No								1	No									1	2				No		No labour	Elective	No
1872	Sep'17	Participant 807	26			19197	1	G3P1L1A1 38+3WKS G.A 1 PREVIOUS LSCS WITH HYPOTHYROIDSIM WITH EPILIPSY	38	Multi	Multi	1	Booked	7	8	12.5	2	87		No	No	Yes						1	EPILEPSY		No									1	2				No		No labour	Elective	No
1873	Sep'17	Participant 808	28	60	164	19097	2	G6P3L1D2A2 37+WKS G.A WITH 3PREVIOUS LSCS + IUGR	37	Multi	Multi	3	Booked	9	11	10.4	2	105		No	No	No								1	No									1	2				Yes	23/08/17 21DAYS	<6	Elective	No
1874	Sep'17	Participant 809	25			18919	2	PRIMI 40WKS G.A FOR SID WITH FETAL DISTRESS	40	Primi	Primi	3	Booked	7	11	11.5		94		No	No	No								1	No									1	2				No		>12	<6	No
1875	Sep'17	Participant 810	19			19021	1	PRIMI 39+WKS IN PRODROMAL LABOUR WITH CPD IN LABOR WITH MSL	39	Primi	Primi	3	Booked	15	10	11.4	2	87		No	No	No								1	No						1				2				No		<6	Elective	No
1876	Sep'17	Participant 811	22	46	156	19200	1	PRIMI 38WKS OF G.A CERVICAL DYSTOCIA WITH THIN MSL WITH PRODROMAL LABOR	38	Primi	Primi	3	Booked	9	10	11.3	2	145		No	No	No								1	No						1				2				No				No
1877	Sep'17	Participant 812	24	64	150	19271	2	PRIMI 40 WKS IN LABOUR WITH GEST HTN WITH NON PROGRESSION OF LABOR WITH THICK MSL WITH FETAL DISTRESS	40	Primi	Primi	3	Booked	3	14	11.2	2	114		No	Yes	No									No						1				2				No		>12	<6	No
1878	Sep'17	Participant 813	24	50	156	18723	1	G2P1L1 34WKS OF G.A 1 PREVIOUS LSCS TWINS WITH BREECH WITH MATERNAL TACHYCARDIA	34	Multi	Multi	3	Booked	7	14	9.8	2	112		No	No	No								1	No			1							1	FEVER	TAXIM TAB	2	Yes	12 DAYS ON (06/09/17)	<6	Elective	No
1879	Sep'17	Participant 814	21	44	165	19355	1	G2P1L1 WITH 38WKS GA WITH 1 PREVIOUS LSCS-	38	Multi	Multi	1	Booked	9	8	11.8	2	125		No	No	No								1	No									1	2				Yes	1DAY	No labour	Elective	No
1880	Sep'17	Participant 815	20			18333	1	PRIMI 39WKS OF G.A NON REACTIVE NST	39	Primi	Primi	3	Booked	15	12	10.6	2	98		No	No	No									No							URTI	1		1	URTI	CAP AGMENTIVE G:25MG RD TAB . AUGMANTINE 625MG	1	No			Elective	No
1881	Sep'17	Participant 816	21	50	150	18751	1	PRIMI 38+6WKS G.A ANTEPARTUM ECLAMPSIA WITH NON REASSURING NST WITH DELAYED PROGRESS OF LABOR	38	Primi	Primi	3	Booked	7	8	11.3	2	101		No	Yes	No									No									1	2				No		<6	Elective	No
1882	Sep'17	Participant 817	25	42	138	18746	1	G3P2L1D1 38WKS 2 PREVIOUS LSCS WITH HYPOTHYROIDISM	38	Multi	Multi	3	Booked	6	9	8.8	2	137		No	No	Yes									Yes										2				No		No labour	Elective	No
1883	Sep'17	Participant 818	22			19334	1	G4P1L1A2 38+5WKS G.A 1 PREVIOUS LSCS TRANSVERSE LIE	38	Multi	Multi	1	Booked	12	8	10.6	2	130		No	No	No								1	No									1	2				No		No labour	Elective	No
1884	Sep'17	Participant 819	21	76	151	19371	1	PRIMI 39+5WKS G.A WITH FAILED INDUCTION WITH NON PREGRESSION OF LABOR	39	Primi	Primi	1	Booked	16	9	9.6	1	62		No	No	No								1	Yes										2				No		>12	<6	No
1886	Sep'17	Participant 820	25			19598	2	G3P1L1A1 38+2WKS 1 PREVIOUS LSCS	38	Multi	Multi	3	Booked	4	8	11				No	No	No								1	No									1	2				No		No labour	Elective	No
1887	Sep'17	Participant 821	30	59	153	18900	2	G3P2L2 36WKS G.A 1 PREVIOUS LSCS WITH GST HTN	36	Multi	Multi	3	Booked	11	17	10.8	2	72		No	Yes	Yes									No		1								2				Yes	DATE & TIME NOT MENTIONED	No labour	Elective	No
1888	Sep'17	Participant 822	23			19723	1	G3P1L1A1 38+4WKS G.A 1 PREVIOUS LSCS	38	Multi	Multi	3	Booked	11	7	10.6	2	87		No	No	No								1	No									1	2				No		<6	Elective	No
1889	Sep'17	Participant 823	25	45	156	19730	1	G3P2L2 38+2WKS 1 PREVIOUS LSCS RH-VE PREGNANCY	38	Multi	Multi	3	Booked	11	7	11	2	80		No	No	No								1	No									1	2				No		No labour	Elective	No
1891	Sep'17	Participant 824	24			19203	1	G2P1L1 + 1 PREVIOUS LSCS- 39WKS ANAMIA FOR SID	39	Multi	Multi	1	Unbooked		9	6.7	2	104		No	No	No								1	Yes										2				Yes	2days	No labour	Elective	No
1892	Sep'17	Participant 825	21	41	150	19735	1	PRIMI WITH 38WKS G.A WITH OLIHYDRAMNIOS WITH IUGR WITH NON REASSURING NST	38	Primi	Primi	3	Booked	14	13	11.5	2	100		No	No	No								1	No									1	2				No		<6	Elective	No
1893	Sep'17	Participant 826	25			19778	1	G4P1L1A1D1 36+6WKS G.A WITH 2 PREVIOUS LSCS WITH THREGHTENED PRE TERM	36	Multi	Multi	3	Booked	6	9	10.1	2	90		No	No	No								1	No									1	2				No		<6	Elective	No
1894	Sep'17	Participant 827	27	46	150	19780	1	G3P1L1A1 38WKS G.A 1 PREVIOUS LSCS WITH PROM IN LABOR	38	Multi	Multi	3	Booked	4	8	10.7	1	161		No	No	No								1	No	1								1	2				No		<6	Elective	No
1895	Sep'17	Participant 828	22	42	146	19759	2	PRIMI 37+6WKS PRODROMAL LABOUR WITH NON REASSURING NST	37	Primi	Primi	1	Booked	6	12	14	2	134		No	No	No								1	No									1	2				No		<6	Elective	No
1896	Sep'17	Participant 829	34			19831	1	G2P1L1 38WKS G.A 1 PREVIOUS LSCS WITH GEST HTN WITH JAUNDICE COMPLICATING PREGNANCY	38	Multi	Multi	3	Booked	8	10	10.7	2	77		No	Yes	Yes						1	JAUNDICE		No									1	2				No		No labour	Elective	No
1897	Sep'17	Participant 830	22	44	157	19895	1	PRIMI 38WKS G.A WITH 2ND STAGE LABOR ARREST & FETAL DISTRESS	38	Primi	Primi	3	Booked	14	7	11.3	2	137		No	No	No								1	No									1	2				No		<6	<6	No
1898	Sep'17	Participant 831	22	65	151	19747	2	PRIMI 40+2 WKS G.A FAILED INDUCTION	40	Primi	Primi	3	Booked	17	11	11.6	2	82		No	No	No								1	No									1	2				No		<6	<6	No
1899	Sep'17	Participant 832	20			19963	2	G2P1L1 35WKS OF G.A WITH 1 PREVIOUS LSCS WITH LOW LYING PLACENTA- THEREATED PRETERM	35	Multi	Multi	3	Unbooked		8	9				No	No	Yes									No									1	2				Yes	26/09/17 ON 9HRS AT 2PM (9HRS)		Elective	No
1900	Sep'17	Participant 833	27			19941	2	G4P2L1A1D1 WITH 2 PREVIOUS LSCS WITH SEVERE PRE ECLAMPSIA WITH 2 PREVIOUS HYSTERATOMY- 36WKS WITH MSL	36	Multi	Multi	3	Booked	9	13	11.4	2	109		No	Yes	No									No						1	PRE ECLAMPSIA	1		2				Yes	ON 26/09/17 AT 11.30PM	No labour	Elective	No
1901	Sep'17	Participant 834	24	35	150	20120	1	G2P1L1 31+5WKS G.A WITH OLIGOHYDROMINAS WITH DOPLER CHANGES WITH HYPERTHYROIDISM	31	Multi	Multi	3	Booked	12	7	8.9	2	52		No	No	No						1	HYPERTHYROIDISM		Yes										2				Yes	GIVEN ON 17/09/17 (1 1/2 MONTH)	No labour	Elective	No
1902	Sep'17	Participant 835	27			20056	1	G2P1L1 38WKS G.A 1 PREVIOUS LSCS WITH HYPOTHYROIDSIM	38	Multi	Multi	1	Unbooked		8	11	2	96		No	No	Yes									No									1	2				No		No labour	Elective	No
1903	Sep'17	Participant 836	21			20130	1	PRIMI 38WKS OF G.A BREECH WITH MSL	38	Primi	Primi	3	Unbooked		7	12.7	1	71		No	No	No								1	No	1					1			1	2				No			Elective	No
1904	Sep'17	Participant 837	34			20132	2	G3P1L1A1 38+5WKS G.A 1 PREVIOUS LSCS WITH HYPOTHYROIDSIM	38	Multi	Multi	3	Booked	2	9	11.8	2	93		No	No	Yes									No									1	2				No		<6	Elective	No
1905	Sep'17	Participant 838	29	39	161.7	20061	1	G2P1L1 31WKS G.A 1 PREVIOUS LSCS SEVERE PRE ECLAMPSIA WITH DOPLER CHANGES WITH GEST HTN WITH MSL	31	Multi	Multi	3	Booked	7	8	7.3		104		No	Yes	No									Yes						1				2				Yes	28HRS AT 10.15PM 27/09/17	No labour	Elective	No
1906	Oct'17	Participant 839	24	55	144	20655	1	G2P1L1 36+4WKS 1 PREVIOUS LSCS WITH TWIN GESTATION	36	Multi	Multi	1	Booked	7	7	12.3	2	117		No	No	Yes									No									1	2				Yes	50	No labour	Elective	No
1907	Oct'17	Participant 840	18	61	168	20646	2	PRIMI 39WKS NON PROGRESSION OF LABOR	39	Primi	Primi	3	Booked	14	12	10.5	2	90		No	No	No								1	No	1								1	2				No			Elective	No
1908	Oct'17	Participant 841	24			20963	1	G2A1 37+4WKS G.A THICK MSL WITH MOD. CPD	37	Multi	Primi	3	Booked	3	7	9.8	2	100		No	No	No								1	No						1				2				No		<6	<6	No
1909	Oct'17	Participant 842	23	45.9	154	20969	1	G2P1L1 38WKS G.A BREECH PRESENTATION	38	Multi	Multi	3	Booked	11	7	8.9	2	102		No	No	No								1	Yes										2				No		<6	Elective	No
1910	Oct'17	Participant 843	27			20244	2	G2P1L0D1 WITH 32+1WKS GEST HTN WITH SUPERIMPOSED ECLAMPSIA WITH CHRONIC RHD WITH HYPERTHYROIDISM	32	Multi	Multi	3	Booked	8	23	12.6	2	94		No	Yes	No						1	HYPERTHYROIDISM		No		1	1							2				Yes	GIVIN ON 4:45PM 9DAYS	No labour	Elective	No
1912	Oct'17	Participant 844	21			20850	1	G2P1L1 36+5WKS G.A 1 PREVIOUS LSCS THREEATENED PRETERM WITH CPD IN LABOR	36	Multi	Multi	3	Booked	10	8	10.1	2	92		No	No	No								1	No									1	2				Yes	09:55:00	<6	Elective	No
1913	Oct'17	Participant 845	25	47	145	20618	2	G2P1L1 38WKS OF G.A 1 PREVIOUS LSCS WITH HYPOTHYROIDISM	38	Multi	Multi	3	Booked	5	11	10.4	2	97		No	No	Yes									No									1	2				No		No labour	Elective	No
1914	Oct'17	Participant 846	24	63	154	20904	2	G3P2L2 WITH 35 WKS 2 PREVIOUS LSCS WITH POLYHYDRAMNIOS WITH PPROM	36	Multi	Multi	3	Booked	7	7	10.4	1	117		No	No	No								1	No	1									2				Yes	DATE & TIME NOT MENTIONED	No labour	<6	No
1915	Oct'17	Participant 847	27	65	145	20534	1	G4P2L2A1 37WKS WITH CENTRAL PLACENTA PERVIA HYPOTHYROIDSIM	37	Multi	Multi	1	Booked	7	15	11	2	120		No	No	Yes									No		1								1	URTI + FEVER	ANYMETION	4	Yes	10/10/17 (4 DAYS)	No labour	Elective	No
1916	Oct'17	Participant 848	22			21022	1	G2P1L1 39+2WKS G.A 1 PREVIOUS LSCS	39	Multi	Multi	1	Unbooked		8	11.9	2	75		No	No	No								1	No									1	2				No		No labour	Elective	No
1917	Oct'17	Participant 849	22			20722	1	G3A2 37+1WKS G.A GEST HTN WITH IUGR WITH PROM WITH FETAL DISTRESS	37	Multi	Primi	3	Booked	6	12	11	2	92		No	Yes	No								1	No	1								1	2				Yes	10/10/17AT 3:30PM	<6	<6	No
1918	Oct'17	Participant 850	29	53	146	21092	1	G2P1L1 36 WKS 1 PREVIOUS LSCS	35	Multi	Multi	3	Booked	8	7	8.9	2	103		No	No	No								1	Yes										2				Yes	DATE NOT MENSION	No labour	Elective	No
1919	Oct'17	Participant 851	28	44	140	21187	1	PRIMI 41WKS PRODEL LABOUR THICK MSL	41	Primi	Primi	3	Booked	10	7	12.5	2	78		No	No	No								1	No						1				2				No		<6	<6	No
1920	Oct'17	Participant 852	27	54	162	21105	2	G2P1L1 36+4WKS G.A 1 PREVIOUS LSCS WITH BREECH WITH PRETERM	36	Multi	Multi	3	Booked	4	8	9.8	2	113		No	No	No								1	No									1	2				Yes	16/10/17 AT 3:50AM 17HRS	<6	Elective	No
1921	Oct'17	Participant 853	22	63	157	21104	1	G3P2L2 + 1 PREVIOUS LSCS- 38WKS	38	Multi	Multi	1	Booked	6	8	11	2	97		No	No	No								1	No									1	2				No		No labour	Elective	No
1922	Oct'17	Participant 854	21	43	154	21098	2	PRIMI 36+5WKS G.A WITH THREATENED PRETERM WITH THICK MSL CERVICAL DYSTOCIA	36	Primi	Primi	3	Booked	11	9	12.6		145		No	No	No								1	No						1				2				No			<6	No
1923	Oct'17	Participant 855	25	56	140	21030	1	PRIMI 37WKS OF G.A WITH POLYHYDROMNIOUS GDM ON DIET WITH HYPOTHYROIDISM WITH CPD WITH SHORT STATURE	37	Primi	Primi	1	Booked	7	11	11.3	2	119		Yes	No	Yes									No					1					2				Yes	3DAYS (ON) 14/10/17 72HRS	No labour	Elective	No
1924	Oct'17	Participant 856	24	55	147	21109	1	PRIMI 38WKS PRODROMEL LABOUR	38	Primi	Primi	3	Booked	8	7	11.2	2	85		No	No	No								1	No									1	2				No		>12		No
1925	Oct'17	Participant 857	22	45	153	20519	1	G3P2L2 38WKS WITH MODERATE ANEMIA WITH BREECH	38	Multi	Multi	1	Booked	2	17	7.8	2	95		No	No	No								1	Yes		1								2				Yes	05/10/17 (12DAYS)	No labour	Elective	No
1926	Oct'17	Participant 858	23	45	139	20881	1	G2P1L1 37WKS OF G.A 1 PREVIOUS LSCS WITH GEST HTN	37	Multi	Multi	1	Booked	9	14	10.4	2	79		No	Yes	No									No		1								2				Yes	14/10/17 (72HRS)	<6	Elective	No
1927	Oct'17	Participant 859	18	34	152	21152	1	PRIMI 40WKS GA WITH GEST HTN WITH CPD	40	Primi	Primi	3	Booked	6	9	9.5	2	93		No	Yes	No									No									1	2				No			Elective	No
1928	Oct'17	Participant 860	22	33	143	21089	2	G2P1L1 38WKS OF G.A WITH COMPOUND PRESENTATION WITH SHORT STATURE WITH CPD WITH HYPOTHYROED	38	Multi	Multi	3	Booked	8	13	10.7	2	101		No	No	Yes									No									1	2				No			Elective	No
1929	Oct'17	Participant 861	21			21262	2	G2P1L1 WKS OF G.A 1 PREVIOUS LSCS-36w1d WITH SHORT ICP	36	Multi	Multi	3	Booked	6	10	10.3	2	95		No	No	No								1	No									1	2				No			Elective	No
1930	Oct'17	Participant 862	30			21491	2	G2P1L1 37+2WKS WITH 1 PREVIOUS LSCS	37	Multi	Multi	3	Booked	4	14	11.1	2	109		No	No	No								1	No									1	2				No			Elective	No
1931	Oct'17	Participant 863	29	47	156.5	21407	1	G2P1L1 + 1 PREVIOUS LSCS- 35WKS	36	Multi	Multi	3	Booked	9	7	9.2		76		No	No	No								1	No									1	2				Yes	8HRS		Elective	No
1932	Oct'17	Participant 864	21	66	162	21372	1	PRIMI 39+5WKS WITH BREECH PRECENTETION	39	Primi	Primi	1	Booked	9	7	10	2	73		No	No	No								1	No									1	2				No		No labour	Elective	No
1933	Oct'17	Participant 865	28	43.5	152	21374	1	G3P2L2 37+1WKS 2 PREVIOUS LSCS WITH HYPOTHYROIDSIM	37	Multi	Multi	1	Booked	9	8	12.5	2	83		No	No	Yes									No									1	2				Yes	6HRS	No labour	Elective	No
1934	Oct'17	Participant 866	30	68	155	21370	1	G3P1L1A1 37+5WKS 1 PREVIOUS LSCS	37	Multi	Multi	1	Booked	6	8	9.4	2	89		No	No	No								1	No									1	2				No		No labour	Elective	No
1935	Oct'17	Participant 867	22	37	145	21338	2	PRIMI 39+4WKS G.A WITH PROM WITH FETAL DISTRESS	39	Primi	Primi	3	Booked	10	9	11	2	92		No	No	No								1	No	1									2				No		>12	<6	No
1936	Oct'17	Participant 868	29			21471	2	G2P1L1 39WKS G.A 1 PREVIOUS LSCS WITH CPD IN LABOR	39	Multi	Multi	3	Booked	8	9	9.5	2	88		No	No	No								1	No									1	2				No		<6	Elective	No
1937	Oct'17	Participant 869	22			21521	1	PRIMI 37+3WKS PRODEROD LABOUR WITH THICK MSL WITH NON REASSURING NST WITH HYPOTHYROIDSIM	37	Primi	Primi	3	Booked	11	7	11.5	2	98		No	No	Yes									No						1				2				No			<6	No
1938	Oct'17	Participant 870	22	50	141	21325	1	PRIMI 38WKS G.A PRODUVAL LABOUR WITH CPD	38	Primi	Primi	3	Booked	5	12	14.3	1	84		No	No	No								1	No		1								2				No		No labour	Elective	No
1939	Oct'17	Participant 871	24	49	154	21569	1	G6P1L1A4 39+4WKS 1 PREVIOUS LSCS	39	Multi	Multi	3	Booked	5	8	11.3	2	81		No	No	No								1	No									1	2				No		No labour	Elective	No
1940	Oct'17	Participant 872	23			21529	1	G2P1L1 38WKS 1 PREVIOUS LSCS	38	Multi	Multi	3	Booked	4	8	9.9	2	118		No	No	No								1	Yes										2				No		No labour	Elective	No
1941	Oct'17	Participant 873	24	51.7	144	21511	1	G2P1L1 39WKS 1 PREVIOUS LSCS	39	Multi	Multi	3	Booked	9	8	11.3	2	86		No	No	No								1	No									1	2				Yes	(11/2MONTHS)	<6	Elective	No
1942	Oct'17	Participant 874	25	61	155	21506	1	G2P1L0D1 38+1WKS 1 PREVIOUS LSCS	38	Multi	Multi	3	Booked	8	8	11.3	2	152		No	No	No								1	No									1	2				Yes	GIVIN ON 08/10/17(16DAYS)	No labour	Elective	No
1943	Oct'17	Participant 875	25			21757	1	G3P2L1D1 36+6WKS WITH 1 PREVIOUS LSCS WITH PPROM IN LABOR	36	Multi	Multi	3	Booked	4	7	10.1	1	81		No	No	No								1	No	1								1	2				Yes	14/09/17 (1MONTH)	<6	Elective	No
1944	Oct'17	Participant 876	33			21662	2	G2P1L1 + 1 PREVIOUS LSCS +IUD- 38WKS WITH MSL	38	Multi	Multi	3	Booked	4	11	9.7	2	113		No	No	Yes									No						1			1	2				No		No labour	Elective	No
1945	Oct'17	Participant 877	24			21666	1	G2P1L1 WITH 37WKS GA WITH 1 PREVIOUS LSCS	37	Multi	Multi	3	Unbooked		7	10.9	2	104		No	No	Yes									No									1	2				No		<6	Elective	No
1946	Oct'17	Participant 878	28	44	148	21745	1	G3P1L1A1 36+5WKS WITH THICK MSL WITH NON REACTIVER NST	36	Multi	Multi	1	Booked	11	7	11.8	2	80		No	No	No								1	No						1				2				No			<6	No
1947	Oct'17	Participant 879	21			21515	1	G2P1L1 +36WKS + 1 PREVIOUS LSCS WITH POLYHYDRAMNIOS	36	Multi	Multi	3	Booked	10	11	10.6	2	91		No	No	No								1	No									1	2				Yes	ON 25/10/17 AT 4PM (2 DAYS )	No labour	Elective	No
1948	Oct'17	Participant 880	24	41	153	21653	2	G2P1L1 39WKS G. A 1 PREVIOUS LSCS	39	Multi	Multi	3	Booked	13	10	10.4	2	89		No	No	No								1	No									1	2				No			Elective	No
1949	Oct'17	Participant 881	19	56	152	20790	2	G2A1 35+5WKS G.A PRE HYSTEROTOMY WITH PRE TERM LABOUR ? SCAR TENDERNESS	35	Multi	Primi	3	Booked	5	25	11.2	2	103		No	No	No								1	No		1								2				Yes	17/09/17 ( 11/2MONTHS )	<6	Elective	No
1950	Oct'17	Participant 882	23	71	153	21819	1	G2P1L1 37+4WKS G.A 1 PREVIOUS LSCS	37	Multi	Multi	1	Booked	13	7	10.1	2	108		No	No	No								1	No									1	2				Yes	26/10/17 AT 9:50PM (2DAYS)	No labour	Elective	No
1951	Oct'17	Participant 883	22			21932	2	PRIMI 38WKS G.A WITH THICK MSL WITH NON REACIVE NST	38	Primi	Primi	3	Booked	3	6	10.6	2	73		No	No	Yes									No						1				2				No		<6	<6	No
1952	Nov'17	Participant 884	19	46.6	152	22331	1	PRIMI 39+5WKS G.A WITH BREECH PXEEKLI	39	Primi	Primi	3	Booked	11	6	6	2	104		No	No	No								1	No									1	2				No		<6	Elective	No
1953	Nov'17	Participant 885	23	65	156	21851	1	G2P1L0D1 37+5WKS WITH POLYHYDROMINAS IN LABOUR WITH RH - VE PREGNANCY WITH CPD WITH GDM ON DIET WITH FETAL DISTRESS WITH ? ABRUPTION	37	Multi	Multi	1	Booked	7	11	10.3	1	88		Yes	No	No								1	No									1	2				Yes	DATE AND TIME NOT MENTIONED		<6	No
1954	Nov'17	Participant 886	20	60	157	22141	1	G2P1L1 37WKS OF G.A WITH 1 PREVIOUS LSCS	37	Multi	Multi	1	Booked	5	9	10	2	76		No	No	No								1	No									1	2				No		No labour	Elective	No
1955	Nov'17	Participant 887	22	43	152	22160	1	PRIMI WITH 39WKS GA WITH MSL	39	Primi	Primi	3	Booked	10	7	10.8	2	85		No	No	No								1	No						1				2				No		<6	<6	No
1956	Nov'17	Participant 888	18	53	153	22271	2	PRIMI 38WKS WITH MSL WITH NON REACTIVE NST	38	Primi	Primi	3	Booked	13	13	11.3	2	70		No	No	No								1	No						1				2				No		>12	<6	No
1957	Nov'17	Participant 889	23	40	148	22223	1	G2P1L1 37WKS WITH 1 PREV LSCS WITH IUGR	37	Multi	Multi	1	Booked	7	10	12.6	2	78		No	No	No								1	No									1	2				Yes	GIVIN ON 02/11/17 AT 8PM (36HRS)	No labour	Elective	No
1958	Nov'17	Participant 890	24	55	155	21754	1	PRIMI +37WKS WITH OVERT DAIBETES ON INSULIN WITH FAILED INDUCTION	37	Primi	Primi	3	Booked	2	18	11.2	2	92		Yes	No	No									No					1					2				No		>12	Elective	No
1959	Nov'17	Participant 891	25	78	166	22155	2	PRIMI 37+2WKS G.A WITH CHOLESTASIS OF PREGNANCY WITH RH-V PREGNANCY WITH FETAL DISTRESS	37	Primi	Primi	3	Booked	6	13	10.1	2	69		No	No	No								1	No									1	2				Yes	02/11/17 (48HRS)		<6	No
1961	Nov'17	Participant 892	26	36	144	23331	2	G2P1L1 + 1 PREVIOUS LSCS- 37WKS	37	Multi	Multi	3	Booked	10	9	11.5	2	113		No	No	No								1	No									1	2				Yes	ON 19/11/17AT 4AM (72HRS)	<6	Elective	No
1962	Nov'17	Participant 893	23	55	161	23483	2	G3P2L2 37WKS 2 PREVIOUS LSCS	36	Multi	Multi	1	Booked	8	8	8.5	2	92		No	No	No								1	Yes										2				Yes	NOT MENTIONED DATE AND TIME	No labour	Elective	No
1963	Nov'17	Participant 894	25	60	150	23402	2	G2P1L1 38WKS G.A 1 PREVIOUS LSCS SID WITH GDM ON DIET	38	Multi	Multi	1	Booked	10	9	8.9	1	95		Yes	No	No									Yes										2				No		No labour	Elective	No
1965	Nov'17	Participant 895	23	73	156	23721	1	G2P1L2 (1ST PRE TWINS) WITH 37 WKS 1 PREVIOUS WITH RH - PREGNANCY WITH SHORT ICP	37	Multi	Multi	1	Booked	10	7	10.1	2	104		No	No	No								1	No									1	2				No		No labour	Elective	No
1966	Nov'17	Participant 896	27	59	155	23255	1	PRIMI 38WKS WITH PROM WITH FAILED INDUCTION WITH BORDER LINE PELVIS WITH 1 TWIN DEMISE	38	Primi	Primi	1	Booked	8	14	10.3	2	96		No	No	No								1	No	1									1	PROM (6HRS)	INJ TAXIM 1GM		No			<6	No
1967	Nov'17	Participant 897	29			23547	1	G2P1L1 + 1 PREVIOUS LSCS- 37WKS	37	Multi	Multi	1	Booked	13	9	10	2	107		No	No	No								1	No									1	2				No		No labour	Elective	No
1968	Nov'17	Participant 898	22	48	155	23583	1	G3P2L2 + 2PREVIOUS LSCS- 37WKS	38	Multi	Multi	1	Booked	8	10	11.7	2	105		No	No	No								1	No									1	2				Yes	GIVIN ON 23/11/17	No labour	Elective	No
1969	Nov'17	Participant 899	22	60	149	23556	1	G2A1 39+5WKS G.A WITH MSL WITH NON REASSURING NST	39	Multi	Primi	1	Booked	10	9	10.8	2	82		No	No	No								1	No						1				2				No		>12	<6	No
1970	Nov'17	Participant 900	27			23632	2	G3P2L2 +2 PREVIOUS LSCS- 37WKS	37	Multi	Multi	1	Unbooked		9	11.8	2	84		No	No	No								1	No									1	2				No		No labour	Elective	No
1971	Nov'17	Participant 901	20	79	155	23734	1	PRIMI 40WKS WITH NON REACTIVE NST WITH FAILED INDUCTION WITH THIN MSL	40	Primi	Primi	1	Booked	7	10	9.5	2	87		No	No	No								1	No						1				2				Yes	10/27/2017		Elective	No
1972	Nov'17	Participant 902	17	60	154	23585	1	PRIMI 39+2WKS PRODROMAL LABOUR WITH FETAL DISTRESS WITH CPD IN LABOR	39	Primi	Primi	3	Booked	6	12	11.7	2	135		No	No	No								1	No									1	2				No			Elective	No
1973	Nov'17	Participant 903	24			23689	1	G2P1L1 36+6WKS 1 PREVIOUS LSCS WITH GEST HTN	36	Multi	Multi	1	Booked	12	10	10.9	2	112		No	Yes	No									No									1	2				Yes	GIVIN ON 25/11/17 AT 1:45AM (48HRS)	No labour	Elective	No
1974	Nov'17	Participant 904	26			23870	1	G2P1L1 38WKS OF G.A 1 PREVIOUS LSCS	38	Multi	Multi	1	Booked	8	8	11.9	2	78		No	No	No								1	No									1	2				No		No labour	Elective	No
1975	Nov'17	Participant 905	22	80	164	23866	1	G3A2 38+4WKS GEST HTN WITH NON RE ASSURING NST	38	Multi	Primi	3	Booked	7	7	10.5	2	99		No	Yes	No									No									1	2				Yes	DATE NOT MENTIONED		Elective	No
1976	Nov'17	Participant 906	26	45.5	158	23884	1	G3P2L1 37+1WKS 2 PREVIOUS LSCS	37	Multi	Multi	1	Booked	12	10	12.9	2	85		No	No	No								1	No									1	2				Yes	GIVIN ON 01/11/17 (3WKS)	No labour	Elective	No
1977	Oct'17	Participant 907	24			21897	1	G3P1L1A1 38 WKS OF G.A 1 PREVIOUS LSCS	38	Multi	Multi	1	Booked	8	11	9.4	2	72		No	No	No								1	No									1	2				No		No labour	Elective	No
1978	Oct'17	Participant 908	24	45	163	21656	2	PRIMI 39+3WKS NON REACTIVE NST MSL	39	Primi	Primi	3	Booked	12	14	8.5	2	93		No	No	Yes									Yes						1				2				No			<6	No
1979	Oct'17	Participant 909	28			22064	1	G4P2L2A1 + 38WKS + 2 PREVIOUS LSCS WITH MODERATE ANEMIA	38	Multi	Multi	1	Booked	9	8	7.5	2	129		No	No	No								1	Yes										2				No		No labour	Elective	No
1980	Dec'17	Participant 910	28	52	157	24017	1	G2A1 37+2WKS PRODONAL LABOUR WITH NON REACTIVE NST	37	Multi	Primi	1	Booked	12	12	11.6	2	103		No	No	Yes									No									1	2				No		>12	Elective	No
1981	Dec'17	Participant 911	23			24234	2	G2P1L1 37WKS OF G.A 1 PEVIOUS LSCS WITH SHORT ICP	37	Multi	Multi	1	Booked	8	9	11.8	2	112		No	No	No								1	No									1	2				No		No labour	Elective	No
1982	Dec'17	Participant 912	27			24236	2	G4P2L2A1 39+6 WKS OF G.A WITH 2 PREVIOUS LSCS	39	Multi	Multi	1	Booked	7	9	10.9	2	98		No	No	No								1	No									1	2				No		No labour	Elective	No
1983	Dec'17	Participant 913	23	52	157	24336	1	PRIMI 40WKS OF G.A WITH FETAL DISTRESS	40	Primi	Primi	3	Booked	7	8	11.1	2	66		No	No	No								1	No									1	2				No			Elective	No
1984	Dec'17	Participant 914	25			24274	1	G2P1L1 39WKS G.A 1 PREVIOUS LSCS	39	Multi	Multi	1	Booked	9	8	10.4	2	104		No	No	No								1	No									1	2				No		No labour	Elective	No
1985	Dec'17	Participant 915	23			24346	1	G2P1L1 37+5WKS G.A WITH 1 PREVIOUS LSCS WITH MSL	37	Multi	Multi	1	Booked	12	8	10.6	2	91		No	No	No								1	No						1				2				No		No labour	Elective	No
1986	Dec'17	Participant 916	27	50	154	24431	1	PRIMI 37+1WKS G.A WITH PROM WITH FETAL DISTRESS	37	Primi	Primi	3	Booked	9	7	11.1	2	108		No	No	No								1	No	1									1	PROM	INJ TAXIM 1GM	1	Yes	06/12/17 AT 9AM (SINGLE DOSE) 6HRS	<6		No
1987	Nov'17	Participant 917	21	51	165	22969	1	PRIMI 39+5WKS G.A CPD	39	Primi	Primi	3	Booked	12	7	10.4	2	93		No	No	No								1	No									1	2				No		<6	<6	No
1988	Nov'17	Participant 918	24			22964	1	G2P1L1 38WKS OF G.A WITH 1 PREIOUS LSCS	38	Multi	Multi	1	Booked	4	7	12	2	87		No	No	No								1	No									1	1	C/0 COAGH	T. AZEE 500MG OD	1	No		No labour	Elective	No
1989	Nov'17	Participant 919	19	48	158	23042	1	PRIMI 38+2WKS G.A WITH GEST HTN WITH FETAL DISTRESS WITH MSL	38	Primi	Primi	3	Booked	8	10	9.1	2	65		No	Yes	No									No						1				2				Yes	26/10/17 (3HRS)	<6	<6	No
1990	Nov'17	Participant 920	22	45	160	23105	1	PRIMI 40WKS WITH FD IN LABOUR	40	Primi	Primi	1	Booked	11	9	11.5	2	81		No	No	Yes									No									1	2				No			Elective	No
1991	Nov'17	Participant 921	20			22067	1	PRIMI 39WKS OF G.A WITH FETAL DISTRESS WITH IUGE WITH MSL	39	Primi	Primi	3	Booked	6	14	12	2	167		No	No	Yes									No						1				2				No			<6	No
1992	Nov'17	Participant 922	21	63	158	21596	1	PRIMI 37+4WKS GDM ON DITE WITH MODERATE ANEMIA WITH THRETENED PRE TERM	37	Primi	Primi	3	Booked	10	21	9.2	2	86		Yes	No	No									Yes		1			1					1	PROLOGED LGBOUR	T TAXIM 200MG BD	4	No		>12		No
1993	Nov'17	Participant 923	21	60	150	22453	1	G2P1L1 G.A 1 PREVIOUS LSCS- 38WKS	38	Multi	Multi	1	Booked	4	9	10.02	2	87		No	No	No								1	No									1	2				No		No labour	Elective	No
1994	Nov'17	Participant 924	22			22533	1	G2P1L1 37+5WKS 1 PREVIOU SLCS	37	Multi	Multi	1	Unbooked		8	10.6	2	80		No	No	No								1	No									1	2				No		No labour	Elective	No
1995	Nov'17	Participant 925	34			22537	1	G2P1L1 38+2WKS 1 PREVIOUS LSCS	38	Multi	Multi	1	Booked	7	8	11.7	2	144		No	No	No								1	No									1	2				No		No labour	Elective	No
1996	Nov'17	Participant 926	22	64	153	22610	2	G2P1L1 +1 PREVIOUS LSCS- 38WKS HYPOTHYROIDISM	38	Multi	Multi	1	Booked	9	8	11.8	2	73		No	No	Yes									No									1	2				No		No labour	Elective	No
1997	Nov'17	Participant 927	24	44	157	22544	1	PRIMI +39WKS +RH - VE PREGNANCY WITH SEVERE PRE ECLAMPSIA WITH MSL	39	Primi	Primi	3	Booked	7	9	10.7	2	94		No	Yes	No						1	SEVERE PRE ECLAMPSIA		No						1				2				No			<6	No
1998	Nov'17	Participant 928	24	56	147	22140	2	G2P1L1 37WKS 1 PREVIOUS LSCS	37	Multi	Multi	3	Booked	6	15	10.7	1	76		No	No	No						1	COUGH		No									1	2				No		No labour	Elective	No
1999	Nov'17	Participant 929	20			22532	1	PRIMI 37+5WKS BREECH PRESENTATION	37	Primi	Primi	1	Booked	9	11	11.5	2	75		No	No	No								1	No									1	2				Yes	07/11/17 (2 DAYS)	No labour	Elective	No
2000	Nov'17	Participant 930	22			22669	1	G4P1L1 A1 WITH 39WKS 1 PREVIOUS LSCS	39	Multi	Multi	3	Booked	8	9	8.3	2	116		No	No	No								1	Yes										2				No		No labour	Elective	No
2001	Nov'17	Participant 931	21	45	155	22535	1	G2P1L1 38WKS 1 PREVIOUS LSCS HYPOTHYROIDSIM	38	Multi	Multi	1	Booked	8	19	9	2	135		No	No	Yes									Yes										2				No		No labour	Elective	No
2002	Oct'17	Participant 932	27	46	158	22802	1	G2P1L1 38WKS 1 PREVIOUS LSCS	38	Multi	Multi	3	Booked	7	9	11.6	2	86		No	No	No								1	No									1	2				No		No labour	Elective	No
2003	Nov'17	Participant 933	22	56	154	22803	1	G2A1 40WKS G.A WITH OLIGOHYDROMNIOS WITH FETAL DISTRESS	40	Multi	Primi	3	Booked	13	10	12	2	94		No	No	No								1	No									1	2				No		<6	<6	No
2004	Nov'17	Participant 934	26			21481	2	G2P1L1 34WKS OF G.A 1 PREVIOUS LSCS WITH GDM ON INSSULIN WITH POLYHYDROMNIOUS WITH UNSTABLE LIE	34	Multi	Multi	1	Booked	10	29	8.1	2	169		Yes	No	No									No		1			1					2				No		No labour	Elective	No
2005	Nov'17	Participant 935	33	47	151	22598	2	G2P1L1 37+3WKS G.A WITH 1 PEVIOUS LSCS	37	Multi	Multi	1	Booked	12	13	11.2	2	80		No	No	No						1	PRE C/O DEPRESSION		No		1								2				Yes	07/11/17 AT 01:00PM (6DAYS)	No labour	Elective	No
2006	Nov'17	Participant 936	19	42	164	22915	1	PRIMI 40+1WKS G.A WITH NON REACTIVE NST	40	Primi	Primi	3	Booked	11	7	10.5	2	92		No	No	No								1	No									1	2				No		<6	<6	No
2007	Nov'17	Participant 937	25			22909	1	G2P1L1 38WKS OF G. A 1 PREVIOUS LSCS	38	Multi	Multi	1	Booked	8	7	12.2	2	127		No	No	No								1	No									1	2				No		No labour	Elective	No
2008	Nov'17	Participant 938	27	52	165	23108	2	PRIMI 38+3WKS G.A PRODUNEEL LABOUR WITH SEVERE PRE ECLAMSIA WITH NON REASSURING NST WITH ABRUPTION	38	Primi	Primi	3	Booked	11	9	10.5	2	72		No	Yes	No									No	1													No			<6	No
2009	Nov'17	Participant 939	22	70	157	23158	2	G3P2L2 37+2WKS 2 PREVIOUS LSCS	37	Multi	Multi	3	Booked	3	8	10.5	2	91		No	No	No								1	No									1	2				No		No labour	Elective	No
2010	Nov'17	Participant 940	24	54	158	23154	2	G4P3L2A1 WITH 39+1WKS 2 PREVIOUS LSCS	39	Multi	Multi	1	Booked	12	8	11	2	90		No	No	No								1	No									1	2				No		No labour	Elective	No
2011	Nov'17	Participant 941	26			23039	2	G3P2L2 2 PREVIOUS LSCS- 36WKS WITH HYPOTHYROIDSIM	36	Multi	Multi	3	Booked	7	11	10	2	93		No	No	Yes									No	1									2				Yes	ON 15/11/17 AT 12L;30PM (3 DAYS)	<6	Elective	No
2012	Nov'17	Participant 942	26			23265	2	G3P2L2 37+5WKS G.A WITH POLYHYDROMINAS WITH 1 PREVIOUS LSCS	37	Multi	Multi	3	Booked	4	9	7.9	2	87		No	No	No								1	Yes										2				Yes	GIVIN ON 18/11/17 AT 11;30PM (10HRS)	<6	Elective	No
2013	Nov'17	Participant 943	20	45	151	23431	1	G2P1L1 37WKS OF G. APROM WITH ? ABRUPTION WITH FETAL DISTRESS	37	Multi	Multi	3	Booked	6	8	10	2	104		No	No	Yes									No	1									2				No			<6	No
2014	Nov'17	Participant 944	21			23400	1	G2P1L1 38WKS G.A WITH 1 PREVIOUS LSCS	38	Multi	Multi	3	Booked	10	7	11.3	2	97		No	No	No								1	No									1	2				No		No labour	Elective	No
2015	Nov'17	Participant 945	23	44	155	23388	1	G3P1L1A1 39+2WKS G.A 1 PREVIOUS LSCS	39	Multi	Multi	1	Booked	7	7	11	2	92		No	No	No								1	No									1	2				No		No labour	Elective	No
2016	Nov'17	Participant 946	24	36	147	23386	1	G2P1L1 38WKS G.A 1 PREVIOUS LSCS	38	Multi	Multi	3	Booked	10	7	12.9	2	118		No	No	No								1	No									1	2				No		No labour	Elective	No
2017	Nov'17	Participant 947	23			22961	1	G2P1L1 +1 PREVIOUS LSCS- 38WKS WITH ? SCAR DEHISCENCE	38	Multi	Multi	1	Booked	6	14	10.8	2	85		No	No	No								1	No									1	2				Yes	ON 18/11/17 AT 06;20PM (3DAYS)	<6	Elective	No
2018	Nov'17	Participant 948	28	50	160	23433	2	PRIMI 37+1WKS WITH PROM WITH BREECH PRESENTATION	37	Primi	Primi	3	Booked	8	6	10.3	2	105		No	No	Yes									No	1									2				No			<6	No
2019	Nov'17	Participant 949	29	74	155	23330	2	PRIMI 40+4WKS G.A RH-VE PREGNENCY FETAL DISTRESS WITH MSL	40	Primi	Primi	3	Booked	1	8	8.3	2	91		No	No	No								1	Yes						1				2				No		>12	Elective	No
2020	Nov'17	Participant 950	27	49	155	24734	1	G3P2L2 D1 38+3WKS G.A 1 PREVIOUS LSCS	38	Multi	Multi	3	Booked	12	9	10.7	2	124		No	No	No								1	No									1	2				No		<6	Elective	No
2021	Nov'17	Participant 951	21			24821	1	PRIMI 39WKS G.A WITH FETAL DISTRESS WITH PRODROMAL LABOR	39	Primi	Primi	3	Booked	12	7	12.1	2	98		No	No	No								1	No									1	2				No		<6	Elective	No
2022	Dec'17	Participant 952	22			24749	1	G3P1L1A1 34+5WKS G.A PLACENTA PREVIA WITH APH WITH BREECH PRESENTATION	34	Multi	Multi	3	Booked	1	7	11.4	2	76		No	No	No								1	No									1	2				Yes	22/11/17 (TIME NOT MENTIONED) 3HRS	No labour	Elective	No
2023	Dec'17	Participant 953	20	42	149	24761	1	G2P1L1 38WKS OF G.A 1 PREVIOUS LSCS	38	Multi	Multi	1	Booked	12	7	10.5	2			No	No	No								1	No									1	2				No		No labour	Elective	No
2024	Dec'17	Participant 954	21			24418	2	G2P1L1 1 PREVIOUS LSCS 33WKS TWINS GESTATION - BOTH TWINS IUD	33	Multi	Multi	3	Unbooked		8	10.8	2	96		No	No	No								1	No									1	2				No		No labour	Elective	No
2025	Dec'17	Participant 955	22			24344	1	G3P2L2 39WKS WITH 2 PREVIOUS LSCS WITH COMPLETED FAMILY	39	Multi	Multi	1	Booked	3	9	11.6	2	92		No	No	No								1	No									1	2				No		No labour	Elective	No
2026	Dec'17	Participant 956	23	51	159	24571	2	G2P1L1 38+3 WKS 1 PREVIOUS LSCS	38	Multi	Multi	1	Booked	9	8	11.5	2	84		No	No	No								1	No									1	2				Yes	04:20:00	No labour	Elective	No
2027	Dec'17	Participant 957	21	45	151	24511	1	PRIMI +39WKS RH-VE WITH FETAL DISTRESS	39	Primi	Primi	3	Booked	15	9	9.4	2	87		No	No	No								1	No									1	2				No				No
2028	Dec'17	Participant 958	21	56	151	24650	1	PRIMI 40WKS G.A FETAL DISTRESS RH-VE PREGNENCY WITH RH - PREGNANCY	40	Primi	Primi	3	Booked	12	8	11	2	88		No	No	No								1	No									1	2				No			<6	No
2029	Dec'17	Participant 959	23			24739	2	G2P1L0D1 36WKS WITH PRE TERM THICK MSL WITH BAD OBSTETRIC HISTORY WITH FETAL DISTRESS	36	Multi	Multi	3	Booked	7	6	11.9	2	117		No	No	No								1	No						1				2				Yes	10/12/17 AT 8PM 1ST DAYS (4HRS)	<6	<6	No
2030	Dec'17	Participant 960	22	40	148	24591	1	G2P1L1 38 WKS 1 PREVIOUS LSCS	38	Multi	Multi	1	Booked	7	9	10.1	2	78		No	No	No								1	No									1	2				No		No labour	Elective	No
2031	Dec'17	Participant 961	24	46	157	24247	2	G3P2L2 36+1WKS 2 -PREVIOUS LSCS	36	Multi	Multi	1	Booked	8	12	10.5	2	91		No	No	No								1	No									1	2				Yes	08/12/17 AT 5;30 AM ( 7HRS )	No labour	Elective	No
2032	Dec'17	Participant 962	25	55	155	24041	2	PRIMI 36WKS G.A GEST HTN WITH FEVER FETAL DISTRESS	36	Primi	Primi	3	Booked	6	13	11.4	2	78		No	Yes	No									No									1	1	C/O FEVER	INJ TAXIM 1GM + INJ PIPTGZ 5GM	12	Yes	25/11/17 12 DAYS		Elective	No
2033	Dec'17	Participant 963	24			24334	1	PRIMI 39 WKS G.A WITH CPD	39	Primi	Primi	1	Unbooked		9	13.1	2	108		No	No	No								1	No									1	2				No		No labour	Elective	No
2034	Dec'17	Participant 964	28			24303	1	G3P2L1 D1 37WKS G.A 1 PREVIOUS LSCS GEST HTN	37	Multi	Multi	3	Booked	14	9	11.4	2	99		No	Yes	No									No									1	2				Yes	05/12/17 AT 8;45MINTS	No labour	Elective	No
2035	Dec'17	Participant 965	21	37	138	24227	2	G2P1L1 37+5 WKS G.A 1 PREVIOUS LSCS	37	Multi	Multi	3	Booked	7	7	10	2	84		No	No	No								1	No									1	2				Yes	GIVIN AT 12PM (02/12/17) 7;50PM	<6	Elective	No
2036	Dec'17	Participant 966	25	75.3	154	24226	2	G4P2L2A1 WITH 36+2WKS G.A 1 PREVIOUS LSCS WITH THREGHTENED PRE TERM WITH MSL	36	Multi	Multi	3	Booked	9	7	13.6	2	80		No	No	No								1	No						1				2				Yes	GIVIN ON 26/11/17 (7DAYS)	<6	Elective	No
2037	Dec'17	Participant 967	24			24146	1	G2P1L1 38WKS G.A 1 PREVIOUS LSCS	38	Multi	Multi	1	Booked	9	8	10.8	2	113		No	No	No								1	No									1	2				No		No labour	Elective	No
2038	Dec'17	Participant 968	21			24660	1	PRIMI 38+6WKS GEST HTN WITH FETAL DISTRESS	38	Primi	Primi	3	Booked	5	7	11.7	2	98		No	Yes	No									No									1	2				No			Elective	No
2039	May'17	Participant 969	29			9828	1	PRIMI 39WKS CPD PREVIOUS PREGNENCY	39	Primi	Primi	1	Booked	12	8	12.1	2	100		No	No	Yes									No									1	2				No		No labour	Elective	No
2040	Jun'17	Participant 970	23			18136	1	G3P1L1A1 34+2WKS G.A 1 PREVIOUS LSCS PRE ECLAMPSIA	34	Multi	Multi	3	Booked	4	9	10.1	2	88		No	Yes	No									No									1	2				Yes	06days	No labour	Elective	No
2041	Jul'17	Participant 971	24	53	152	13535	1	G4P2L2A1 WITH 37WKS WITH SEVERE ANEMIA WITH 2 PREVIOUS LSCS	37	Multi	Multi	3	Booked	2	9	6.1	2	133		No	No	No								1	Yes										2				No		<6	Elective	No
2042	Aug'17	Participant 972	24	42	149	16314	1	PRIMI +35WKS WITH PROM WITH NON PROGRESSION OF LABOR WITH MSL	35	Primi	Primi	3	Booked	11	8	12.48	2	63		No	No	No								1	No	1					1				1	PROM	INJ TAXIM 1GM BD	2	No		>12	>12	No
2043	Aug'17	Participant 973	26			17583	1	G3P2L2 +37WKS + 1 PREVIOUS LSCS WITH MATERNAL TACHY CARDIA	37	Multi	Multi	3	Booked	6	9	9.5	2	91		No	No	No								1	No									1	2				Yes	1 HR		Elective	No
2044	Aug'17	Participant 974	33	40	141	17435	2	G4P1L1A2 WITH 36WKS +1 PREVIOUS LSCS WITH GEST HTN WITH IUGR WITH OLIGOHYDROMNIOUS	36	Multi	Multi	3	Booked	5	12	11.7	2	153		No	Yes	Yes									No									1	2				Yes	4 days	<6	Elective	No
2045	Oct'17	Participant 975	18	37	151	20206	1	PRIMI 38WKS OF G.A CPD	38	Primi	Primi	3	Booked	10	8	10.4	2	89		No	No	No								1	No									1	2				No			<6	No
2046	Oct'17	Participant 976	21	50	162	20200	1	G2P1L1 38+4WKS G.A 1 PREVIOUS LSCS	38	Multi	Multi	1	Booked	12	8	11.1		50		No	No	No								1	No									1	2				No		No labour	Elective	No
2047	Oct'17	Participant 977	24			20291	2	G2P1L1 39WKS OF G.A 1 PREVIOUS LSCS WITH SHORT INTERCONSEPTIONAL PERIOD	39	Multi	Multi	3	Booked	11	8	10.6	2	149		No	No	No								1	No									1	2				No		No labour	Elective	No
2048	Oct'17	Participant 978	23	36.7	147	20353	1	G2P1L1 35WKS 1 PREVIOUS LSCS GHTN WITH SEVERE PRE ECLAMPSIA WITH GDM ON DIET WITH ANEMIA	35	Multi	Multi	1	Booked	9	14	9.4	2	85		Yes	Yes	Yes									Yes					1					2				Yes	TIME NOT MENSTIONED 06/10/17 (4HRS)	<6	Elective	No
2049	Oct'17	Participant 979	21			20606	2	PRIMI 39 WKS G.A GEST HTN WITH HYPOTHYROIDISM	39	Primi	Primi	3	Booked	2	13	9.2	1	113		No	Yes	Yes									No							OBESITY	1		2				No		<6	Elective	No
2050	Nov'17	Participant 980	27	45	154	23564	1	G4P2L2A1 WITH 37+3WKS G.A 2 PREVIOUS LSCS WITH IUGR	37	Multi	Multi	1	Booked	7	10	9.9	2	79		No	No	Yes									No									1	2				Yes	23/11/17 at 10;00pm (12HRS)	No labour	Elective	No
2051	Nov'17	Participant 981	26	64	159	23555	2	PRIMI 37+6WKS FOR BP MONITORINY HY WITH MSL WITH FETAL DISTRESS	37	Primi	Primi	3	Booked	9	8	11.4	2	105		No	No	Yes									No						1				2				No		>12	<6	No
2052	Nov'17	Participant 982	23			23553	1	PRIMI +40WKS WITH PROM WITH CPD WITH HYPOTHYROIDSIM	40	Primi	Primi	3	Booked	5	10	10.5	2	107		No	Yes	Yes									Yes	1									1	PROM	INJ TAXIM 1GM BD	2	No		>12	>12	No
2053	Nov'17	Participant 983	19			24018	1	G2P1L1 40+3WKS 1 PREVIOUS LSCS WITH MSL	40	Multi	Multi	3	Booked	1	7	11.9	2	96		No	No	No								1	No						1			1	2				Yes	1ST DOSE GIVEN 3;15PM 29/11/17	<6	Elective	No
2054	Nov'17	Participant 984	22			24038	1	G3P1L1A1 37WKS OF G.A 1 PREVIOUS LSCS	37	Multi	Multi	1	Booked	10	7	10	2	106		No	No	No								1	No									1	2				Yes	GIVIN ON 28/11/17 (2DAYS)	No labour	Elective	No
2055	Nov'17	Participant 985	26	72	155	24022	1	G2P1L1 38+4WKS G.A 1 PREVIOUS LSCS WITH PROM WITH MSL	38	Multi	Multi	1	Booked	14	7	11.2	2	87		No	No	No								1	No	1					1				2				No		<6	<6	No
2056	Nov'17	Participant 986	21	52	152	23942	2	PRIMI 40WKS G.A WITH FETAL DISTRESS	40	Primi	Primi	1	Booked	10	10	10.2	2	111		No	No	No								1	No									1	2				No		<6	<6	No
2057	Nov'17	Participant 987	18			23876	1	PRIMI 39+3WKS G.A OLIGOHYDRAMINAS MSL	39	Primi	Primi	3	Booked	9	12	12	2	89		No	No	No								1	No						1				2				No			<6	No
2058	Dec'17	Participant 988	31	50	148	24163	1	G4P1L1 A2 38 WKS G.A 1 PREVIOUS LSCS	38	Multi	Multi	1	Booked	9	8	10.2	2	78		No	No	No								1	No									1	2				No		No labour	Elective	No
2059	Dec'17	Participant 989	28			23951	2	G3P2L1D1 37 WKS G.A 2 PREVIOUS LSCS THREATNED PRETERM	37	Multi	Multi	1	Unbooked		15	10.9	2	68		No	No	Yes									No		1								2				Yes	29/11/17 AT 3;15AM (7DAYS)	No labour	Elective	No
2060	Nov'17	Participant 990	20			20390	2	G2P1L1 39WKS OF G.A 1 PREVIOUS LSCS WITH CPD WITH MSL	39	Multi	Multi	3	Booked	5	8	12.6	2	150		No	No	No								1	No									1	2				No		No labour	Elective	No
2061	Nov'17	Participant 991	25			20248	1	G2P1L1 +1 PREVIOUS LSCS WITH PRODOMOL LABOR WITH SHORT ICP WITH SCAR TENDERNESS- 38WKS	38	Multi	Multi	3	Booked	7	10	7.7	2	128		No	No	No						1	FEVER , CHUFH		Yes										2				No		<6	>12	No
2062	Nov'17	Participant 992	21	62	158	20665	1	PRIMI 38WKS OF G.A PRODROLOMEL LABOUR WITH ARREST OF CERVICAL DILATION MALPOSITION WITH CPD	38	Primi	Primi	3	Booked	2	9	13	2	82		No	No	No								1	No									1	2				No				No
2063	Nov'17	Participant 993	27			20761	2	PRIMI +38WKS POLYHYDROMNIOUS WITH CONTRACTED PELVIS	38	Primi	Primi	1	Unbooked		7	10.6	2	71		No	No	No						1	CONTRACTED PELVIS		No									1	2				No		No labour	>12	No
2064	Nov'17	Participant 994	25	36	154	20868	1	G2P1L1 37WKS 1 PREVIOUS LSCS MODERATE ANEMIA, BREECH IN LABOR	37	Multi	Multi	3	Booked	10	7	8.1	2	85		No	No	No								1	Yes										2				No		<6	>12	No
2065	Nov'17	Participant 995	24	55	162	20895	1	G2P1L1 38WKS 1 PREVIOU LSCS WITH MILD ANEMIA	38	Multi	Multi	1	Booked	10	8	9.8	1	85		No	No	No								1	Yes										2				No		No labour	Elective	No
2066	Nov'17	Participant 996	23	63	157	20885	1	G2P1L1 38WKS OF G.A 1 PREVIOUS LSCS	38	Multi	Multi	3	Booked	4	8	10.3	2	133		No	No	No								1	No									1	2				No			Elective	No
2067	Nov'17	Participant 997	25	70	157	20894	1	PRIMI 37WKS OF G.A WITH GEST HTN INDUCED WITH CPD	37	Primi	Primi	3	Booked	12	9	11		118		No	Yes	No									No									1	2				No			<6	No
2068	Nov'17	Participant 998	25	54	155	20264	1	G4P2L2A1 WITH 38WKS 2 PREVIOUS LSCS WITH CPD	38	Multi	Multi	1	Booked	8	8	10.2		88		No	No	No								1	No									1	2				No		No labour	Elective	No
2069	Nov'17	Participant 999	20	62	153	20247	2	PRIMI +39WKS WITH TRANSVERSE LIE	39	Primi	Primi	1	Booked	9	8	9.4	2	98		No	No	No								1	No									1	2				No		No labour	Elective	No
2070	Oct'16	Participant 1000	21	53	149	18668	1	PRIMI 38+6WKS G.A IN EARLY LABOUR WITH THICK MSL , NON REASSURING NST	38	Primi	Primi	3	Booked	9	6	15.5	2	98		No	No	No						1	NON REASSURING NST		No						1				2				Yes	GIVIN ON 29/09/16 (4DAYS)	<6	<6	No
2071	Oct'16	Participant 1001	21	46	155	18289	1	G2P1L1 37WKS 1 PREVIOUS LSCS WITH OLIGOHYDROMINAS	37	Multi	Multi	1	Booked	5	15	12.6	2	78		No	No	No								1	No		1								2				Yes	5DAYS	No labour	Elective	No
2072	Oct'16	Participant 1002	22			18629	1	G2P1L1 39WKS OF G.A 1 PREVIOUS LSCS FOR SID	39	Multi	Multi	1	Booked	9	8	12	2	107		No	No	No								1	No									1	2				No		No labour	Elective	No
2073	Oct'16	Participant 1003	25	54	152	18589	1	G3P1L0 A1 36WKS WITH 1 PREVIOUS LSCS WITH GDM WITH HYPOTHYROIDISM WITH MODNRATE ANEMIA WITH DKA	36	Multi	Multi	3	Booked	9	9	8.5	1	126		Yes	No	Yes									Yes					1					2				Yes	47 HRS	No labour	Elective	No
2074	Oct'16	Participant 1004	22	55	156	18783	1	G2P1L1 38WKS 1 PREVIOUS LSCS WITH CPD	38	Multi	Multi	1	Booked	8	8	10.4	2	128		No	No	No								1	No									1	2				No		No labour	Elective	No
2075	Oct'16	Participant 1005	26	44	161	18843	2	G3P2L2 1 PREVIOUS LSCS 38WKS WITH HYPOTHYROIDISM	38	Multi	Multi	1	Booked	9	8	10.8	2	119		No	No	Yes									No									1	2				No		No labour	Elective	No
2076	Oct'16	Participant 1006	22	48	159	18267	1	G2P1L1 33WKS G,A OLIGOHYDROMINIOUS	33	Multi	Multi	3	Booked	5	16	11.7	2	86		No	No	No								1	No		1								2				Yes	GIVIN ON 28/09/16 (9DAYS)	No labour	Elective	No
2077	Oct'16	Participant 1007	20	45	146	18959	2	G3P1L1A1 38WKS 1 PREVIOUS LSCS	38	Multi	Multi	3	Booked	7	7	11.7	2	81		No	No	No								1	No									1	2				No		<6	Elective	No
2078	Oct'16	Participant 1008	20	46	157	18910	2	G2P1L1 36WKS 1 PREVIOUS LSCS	36	Multi	Multi	3	Booked	7	7	13.1	2	89		No	No	No								1	No									1	2				Yes	01:25:00	<6	Elective	No
2079	Oct'16	Participant 1009	18	51	159	18967	1	PRIMI 37+5WKS GEST HTN WITH FETAL BRADYCARDIA	37	Primi	Primi	3	Booked	6	8	10	2	117		No	Yes	No									No									1	2				No		<6	<6	No
2080	Oct'16	Participant 1010	21	40	158	19268	1	PRIMI 39WKS WITH BREECH	39	Primi	Primi	1	Booked	9	7	12.3	2	90		No	No	No								1	No									1	2				No		No labour	Elective	No
2081	Oct'16	Participant 1011	28	46	151	19260	1	G3P1L1A1 38+5WKS 1 PREVIOU LSCS WITH OLIGOHYDROMNIOUS	38	Multi	Multi	1	Booked	11	8	12.7	2	100		No	No	No								1	No									1	2				No		No labour	Elective	No
2082	Oct'16	Participant 1012	24	52	150	19181	1	G3P2L2 39WKS OF G.A 2 PREVIOUS LSCS (FAILED TUBECTOMY)	39	Multi	Multi	3	Booked	7	8	11	2	75		No	No	Yes									No									1	2				No		<6	<6	No
2083	Oct'16	Participant 1013	33	111	157	19035	1	G2P1L1 35WKS 1 PREVIOUS LSCS WITH GDM WITH EPILEPSY WITH PRE ECLAMPSIA WITH MSL	35	Multi	Multi	3	Booked	2	14	13.1	1	68		Yes	Yes	No						1	OBECITY		No					1	1				2				Yes	HEEIOD COVEREASE OUER 11/10/16 (4 DAYS)	No labour	Elective	No
2084	Oct'16	Participant 1014	23	74	149	19100	1	G3P2L1D1 + 38WKS 1 PREVIOUS LSCS-	38	Multi	Multi	1	Booked	6	8	13	2	97		No	No	No								1	No									1	2				No		No labour	Elective	No
2085	Oct'16	Participant 1015	22	46	150	19919	1	G2P1L1 37WKS 1 PREVIOUS LSCS	37	Multi	Multi	3	Booked	6	9	14.9	2	117		No	No	No								1	No									1	2				Yes	STEROID COVERED OVER 26/10/16 (24 HRS)	No labour	Elective	No
2086	Oct'16	Participant 1016	20	73	160	20225	1	G2P1L1 38WKS 1 PREVIOUS LSCS	38	Multi	Multi	3	Booked	3	8	11.2	2	89		No	No	No								1	No									1	2				No		<6	>12	No
2087	Oct'16	Participant 1017	23	41	145	20151	1	G2P1L1 39WKS 1 PREVIOUS LSCS	39	Multi	Multi	1	Booked	9	8	13.9	2	66		No	No	No								1	No									1	2				No		No labour	>12	No
2088	Oct'16	Participant 1018	27	65	149	19962	1	G2P1L1 38WKS 1 PREVIOUS LSCS WITH CPD	38	Multi	Multi	1	Booked	6	8	10.9	2	94		No	No	No								1	No									1	2				No		No labour	>12	No
2089	Oct'16	Participant 1019	28	54	144	19827	2	G5P4L3D1 37+2 WKS 2 PREVIOUS LSCS	37	Multi	Multi	1	Booked	6	10	9.7	2	63		No	No	No								1	No									1	2				Yes	STEROID COVERED OVER 24/10/16 (2 DAYS)	No labour	Elective	No
2090	Oct'16	Participant 1020	29	36	144	19527	1	PRIMI 38+3 WKS G.A PROM IN PRODROML LABOUR WITH MSL	38	Primi	Primi	3	Booked	8	6	10	2	84		No	No	No								1	No	1					1				2				No		<6	<6	No
2091	Oct'16	Participant 1021	30			19504	1	G2P1L1 37WKS OF 1 PREVIOUS LSCS	37	Multi	Multi	3	Booked	4	16	14		86		No	No	No								1	No									1	2				Yes	10 hrs		Elective	No
2092	Oct'16	Participant 1022	31	70	160	19480	2	G2P1L1 TG 1 PREVIOUS LSCS BREECH- 39WKS	39	Multi	Multi	1	Booked	9	7	13.1	1	107		No	No	Yes									No									1	2				No		No labour	>12	No
2093	Oct'16	Participant 1023	24	43	152	19428	1	G2P1L1 37 WKS 1 PREVIOUS LSCS-39w	37	Multi	Multi	1	Booked	3	8	13.4	2	105		No	No	No								1	No									1	2				No		No labour	>12	No
2094	Oct'16	Participant 1024	20	34	148	19372	2	G3P2L1A1 36+4WKS 1 PREVIOUS LSCS IN PRETERM LABOR WITH NON REASSURING NST WITH HYPOTHYROISM	36	Multi	Multi	3	Booked	7	7	12.6	2	79		No	No	Yes									No									1	2				Yes	4 HRS	<6	Elective	No
2095	Oct'16	Participant 1025	22	45	146	19331	1	PRIMI 39+6WKS G.A WITH SHORT STATURE WITH OBLIQUE LIE WITH CPD AT TRIM IN LABOR	39	Primi	Primi	3	Booked	8	9	12.1	2	181		No	No	No									No				1			SHORT STATURE	1		2				No		<6	>12	No
2096	Oct'16	Participant 1026	24			19200	2	G2P1L1 37+6WKS G.A 1 PREVIOUS LSCS	37	Multi	Multi	1	Booked	7	13	10.8	2	92		No	No	No								1	No									1	2				No		No labour	Elective	No
2097	Oct'16	Participant 1027	18	47	154	20173	1	PRIMI 35WKS ANEMIA WITH SEVERE PIH WITH BORDERLINE PELVIC	35	Primi	Primi	3	Booked	9	7	11.6	2	104		No	Yes	No									Yes										2				Yes	3 DAYS		>12	No
2098	Oct'16	Participant 1028	27	56	165	20143	2	G3P1L1A1 37WKS 1 PREVIOUS LSCS	37	Multi	Multi	1	Booked	2	10	13	2	156		No	No	No								1	No									1	2				Yes	STEROID COVERED OVER 2 8/10/16 (3 DAYS)	No labour	Elective	No
2099	Oct'16	Participant 1029	25	64	155	19931	1	G3P2L2 35WKS 2 PREVIOUS LSCS MILD ANEMIA WITH THREGTENED PRETERM	35	Multi	Multi	3	Booked	7	11	9.6	2	89		No	No	No								1	Yes		1								2				Yes	3DAYS	<6	>12	No
2100	Oct'16	Participant 1030	24	40	146	19599	2	G2P1L1 37+4WKS 1 PREVIOUS LSCS	37	Multi	Multi	1	Booked	10	11	11.2	2	102		No	No	No								1	No									1	2				No		No labour	Elective	No
2101	Oct'16	Participant 1031	26			19831	2	G3P1L1A1 38WKS 1 PREVIOUS LSCS	38	Multi	Multi	3	Booked	13	8	12.8	2	102		No	No	No								1	No										2				Yes	06;10 (06:10)	No labour	Elective	No
2102	Oct'16	Participant 1032	23	44	153	19490	2	PRIMI 38WKS WITH OBSTRUCTED LABOR WITH CPD WITH MSL	38	Primi	Primi	3	Booked	10	6	11.9	2	99		No	No	No								1	No				1		1				2				No			Elective	No
2103	Oct'16	Participant 1033	25			19517	2	PRIMI 36+4WKS G.A WITH BREECH WITH OLIGOHYDROMINOS WITH HYPOTHYROIDISM	36	Primi	Primi	3	Booked	10	7	11.7	2	90		No	No	Yes									No									1	2				Yes	STEROID COVERED OVER 04/10/16 ( 15DAYS)	No labour	Elective	No
2104	Oct'16	Participant 1034	21	56	158	19443	1	G2P1L1 1 PREVIOUS LSCS WITH CPD- 37WKS	38	Multi	Multi	1	Booked	5	8	12.6	2	89		No	No	No								1	No									1	2				Yes	3HRS	No labour	>12	No
2105	Oct'16	Participant 1035	23			19421	1	G2P1L1 39WKS G.A 1 PREVIOUS LSCS WITH CPD IN LABOR	39	Multi	Multi	3	Booked	5	7	13.2	2	73		No	No	No								1	No									1	2				No		<6	<6	No
2106	Oct'16	Participant 1036	22	57	151	19202	2	G2P1L0D1 38+4 WKS POLYHYDROMINOS WITH MSL WTH CPD IN LABOR	38	Multi	Multi	3	Booked	10	9	8.3	2	115		No	No	No								1	Yes						1				2				No		<6	<6	No
2107	Sep'16	Participant 1037	22	54	160	17770	1	G2P1L0D1 37WKS 1 PREVIOUS LSCS WITH CPD	37	Multi	Multi	1	Booked	11	11	12.4	2	145		No	No	No								1	No									1	2				No		No labour	Elective	No
2108	Sep'16	Participant 1038	30	61	153	17180	1	G2A1 38WKS WITH PRODOMINAL LABOR WITH CPD	38	Multi	Primi	1	Booked	9	21	13		129		No	No	No								1	No		1								2				No			<6	No
2109	Sep'16	Participant 1039	25	70	157	17888	2	G2P1L1 36WKS OF G.A 1 PREVIOUS LSCS	36	Multi	Multi	3	Booked	8	11	9.2	2	105		No	No	No									No									1	2				No		<6	<6	No
2110	Sep'16	Participant 1040	30	75	145	17821	1	G6P1L1A4 37 WKS 1 PREVIOUS LSCS- WITH GDM ON DIET	37	Multi	Multi	1	Booked	10	8	10.9	2	90		Yes	No	No									No									1	2				No		No labour	Elective	No
2111	Sep'16	Participant 1041	22	47	149	17774	1	G3P2L2 37WKS 2 PREVIOUS LSCS	37	Multi	Multi	3	Booked	8	8	12.3	2	89		No	No	No								1	No									1	2				No		No labour	Elective	No
2112	Sep'16	Participant 1042	27	53	160	17796	1	G3P2L2 38WKS G.A 2 PREVIOUS LSCS	38	Multi	Multi	1	Booked	5	8	10	2	119		No	No	No								1	No									1	2				No		No labour	Elective	No
2113	Sep'16	Participant 1043	21	41	140	17792	1	G2P1L1 TG 1 PREVIOUS LSCS- 38WKS	38	Multi	Multi	1	Booked	9	8	12.3	2	84		No	No	No								1	No									1	2				Yes	ON 17/09/16 (3 DAYS)	No labour	Elective	No
2114	Sep'16	Participant 1044	22	47	155	17504	1	G2P1L1 + 1 PREVIOUS LSCS WITH CPD- 37WKS	38	Multi	Multi	1	Booked	7	13	10.1	2	82		No	No	No								1	No									1	2				Yes	1DAY	No labour	Elective	No
2115	Sep'16	Participant 1045	24			17614	1	G2P1L1 34WKS 1 PREVIOUS LSCS IN EARLY LABOUR	34	Multi	Multi	3	Booked	6	9	12.2	1	81		No	No	No								1	No									1	1	uti	taxim 200 mg bd	4	Yes	60 HRS (2 1/2 DAYS)	<6	<6	No
2116	Sep'16	Participant 1046	22	60	157	17649	1	G3P2L2 38+2WKS 2 PREVIOUS LSCS	38	Multi	Multi	1	Booked	9	8	10.1	2	81		No	No	Yes									No									1	2				No		No labour	Elective	No
2117	Sep'16	Participant 1047	19	52	154	17558	1	G2A1 39WKS WITH CPD WITH MSL	39	Multi	Primi	3	Booked	12	8	14	2	58		No	No	No								1	No						1				2				No			<6	No
2118	Sep'16	Participant 1048	27	46	140	17587	1	PRIMI 38+1WKS WITH CPD	38	Primi	Primi	1	Booked	6	8	10.3	2	114		No	No	Yes									No									1	2				No		No labour	Elective	No
2119	Sep'16	Participant 1049	27			17680	1	G2P1L1 38+4WKS 1 PREVIOUS LSCS WITH MSL	38	Multi	Multi	3	Booked	7	11	11.3	2	105		No	No	Yes									No						1				2				No		<6	Elective	No
2120	Sep'16	Participant 1050	25			17629	1	PRIMI 41WKS MSL EARLY LABOUR WITH HTN	41	Primi	Primi	3	Unbooked		7	14.3				No	Yes	No									No						1				2				No			<6	No
2121	Sep'16	Participant 1051	23	50	149	17568	1	G2P1L1 37+3WKS 1 PREVIOUS LSCS	37	Multi	Multi	3	Booked	13	9	12.6	2	118		No	No	No								1	No									1	2				Yes	6HRS	<6	Elective	No
2122	Sep'16	Participant 1052	22	60	155.5	17375	1	G2P1L1 37+2WKS 1 PREVIOUS LSCS CPD	37	Multi	Multi	3	Booked	3	12	11.1				No	No	No								1	No									1	2				Yes	ON 12/09/16 (3DAYS)	No labour	Elective	No
2123	Jan'18	Participant 1053	33			1195	1	G2P1L1 37WKS WITH CHRONIC HTN FOR SID WITH 1 PREV LSCS	37	Multi	Multi	3	Booked	6	10	12.2	2	106		No	Yes	No									No							OBESITY	1		2				Yes	24;20HRS	No recorded	Elective	No
2124	Jan'18	Participant 1054	25	42.9	150	1240	1	G3P2L2 36+5WKS G.A 2 PREVIOUS LSCS	36	Multi	Multi	3	Booked	13	9	13	2	90		No	No	No								1	No									1	2				Yes	19HRS	No labour	Elective	No
2125	Jan'18	Participant 1055	27	43.5	143	1228	1	G3P2L0D2 WITH 38+1WKS GA WITH 1 PREVIOUS LSCS	38	Multi	Multi	1	Booked	4	7	9.3	2	102		No	No	No								1	Yes										2				Yes	23/01/18 12;45MINS 11 HRS	No labour	Elective	No
2126	Jan'18	Participant 1056	25			1337	2	G2P1L0 36+6 WKS G.A GEST HTN WITH NON REASSURING NST	36	Multi	Multi	3	Booked	12	8	11.2	2	82		No	Yes	No									No									1	2				No		>12	<6	No
2127	Jan'18	Participant 1057	27			1224	2	G3P1L1A1 37WKS 1 PREVIOUS LSCS	37	Multi	Multi	1	Booked	2	11	10.9	2	99		No	No	No								1	No							OBESITY	1		2				No		No labour	Elective	No
2128	Jan'18	Participant 1058	21	50	151	1435	2	PRIMI 33+5WKS G.A WITH BREECH WITH PPROM	33	Primi	Primi	3	Booked	5	6	10.7	2	72		No	No	No								1	No	1									2				No		<6	<6	No
2129	Jan'18	Participant 1059	24	42	150	1428	1	G2P1L1 + 40WKS WITH THICK MSL WITH FETAL DISTRESS	40	Multi	Multi	3	Booked	13	7	10.7	2	107		No	No	No								1	No						1			1	2				No			<6	No
2130	Jan'18	Participant 1060	24	63	165	1427	1	G2A1 + 39WKS WITH TRANSEVERSE LIE WITH MSL	39	Multi	Primi	1	Booked	16	8	10.7	1	88		No	No	No								1	No						1				2				No		No labour	Elective	No
2131	Jan'18	Participant 1061	25			1431	1	G2P1L1 37+6WKS G.A WITH TWINS WITH COMPUND PRESENTATION WITH OBSTRUCTED LABOR	37	Multi	Multi	3	Booked	2	7	8.6	2	109		No	No	No								1	Yes										2				No		<6	<6	No
2132	Jan'18	Participant 1062	24	64	161	1439	2	G2P1L0 + 1 PREVIOUS LSCS- 36WKS	37	Multi	Multi	3	Booked	6	7	11.8	2	111		No	No	No								1	No	1									1	PPROM	AMPICILLI	1	Yes	2HRS (SINGLE DOSE)		<6	No
2133	Jan'18	Participant 1063	30			1329	2	G2P1L1 + 1 PREVIOUS LSCS- 37WKS	37	Multi	Multi	1	Booked	9	6	11.5	2	106		No	No	Yes									No									1	2				Yes	14HRS	No labour	Elective	No
2134	Jan'18	Participant 1064	25	52.2	170	1493	2	G4P1L1A2 WITH 37WKS G.A 1 PREVIOUS LSCS IN LABOUR	37	Multi	Multi	3	Booked	15	7	10.7	1	101		No	No	No								1	No									1	2				No		<6	Elective	No
2135	Jan'18	Participant 1065	25	55	150	1244	1	G3P1L1A1 38+1 WKS 1 PREVIOUS LSCS	38	Multi	Multi	3	Booked	5	12	11.3	2	132		No	No	No								1	No		1								2				No		No labour	Elective	No
2136	Jan'18	Participant 1066	31			1604	1	G2P1L1 39+4WKS G.A 1 PREVIOUSLSCS FOR SID WITH MSL	39	Multi	Multi	1	Booked	9	7	10	2	158		No	No	No								1	No						1				2				Yes	ON 20/12/17 (1MONTH)	No labour	Elective	No
2137	Feb'18	Participant 1067	23			1703	2	G2P1L1 37WKS OF G.A WITH 1 PREVIOUS LSCS	37	Multi	Multi	3	Booked	13	10	8.4		111		No	No	No								1	No									1	2				Yes	ON 09/01/18	<6	Elective	No
2138	Feb'18	Participant 1068	27	46	148	1884	1	G2P1L1 WITH -39WKS GA WITH 1 PREVIOUS LSCS WITH SEVER PRESLAMPSIA WITH MSL	39	Multi	Multi	3	Booked	6	7	12.9		104		No	Yes	No									No						1				2				No		<6	Elective	No
2139	Feb'18	Participant 1069	25			1889	1	PRIMI 39+2WKS WITH BREECH PRESENTATION WITH MSL	39	Primi	Primi	3	Unbooked		7	10.4	2	74		No	No	No								1	No						1				2				No			Elective	No
2140	Feb'18	Participant 1070	20	40	144	1902	1	PRIMI 39WKS IUGR MSL	39	Primi	Primi	1	Booked	12	7	12.9	2	76		No	No	No								1	No						1				2				No		>12	<6	No
2141	Feb'18	Participant 1071	30			1906	1	PRIMI 39WKS OF G.A WITH CPD WITH PPROM -ASTHMA	39	Primi	Primi	3	Booked	3	8	11.9	2	90		No	No	No	1								No	1								1	1	PROM >12HRS	TAXIM	1	No			>12	No
2142	Feb'18	Participant 1072	21	56	148	1569	2	PRIMI 39+2 WKS OF G.A WITH CPD	39	Primi	Primi	3	Booked	10	14	10.2	2	90		No	No	No								1	No									1	2				No			Elective	No
2143	Feb'18	Participant 1073	24	49	148	1478	2	PRIMI 38WKS OF G.A WITH THICK MSL	38	Primi	Primi	3	Booked	8	17	11.8	2	76		No	No	No								1	No		1				1				2				No			<6	No
2144	Feb'18	Participant 1074	24			1984	1	G3P2L2 37+2WKS WITH POLYHYDRAMNIOS	37	Multi	Multi	1	Booked	9	7	10.5	2	89		No	No	No								1	No									1	2				No		No labour	Elective	No
2145	Feb'18	Participant 1075	28			2102	2	G3P2L2 37+5WKS G.A WITH 2 PREVIOUS LSCS	37	Multi	Multi	1	Booked	6	8	10.2	2	118		No	No	No								1	No									1	2				No		No labour	Elective	No
2146	Feb'18	Participant 1076	24	65	150	2016	1	G2A1 39+4WKS G.A WITH THICK MSL	39	Multi	Primi	3	Booked	8	7	11.6	2	116		No	No	No								1	No						1				2				No		<6	<6	No
2147	Feb'18	Participant 1077	24			1967	2	G2P1L1 37WKS OF G.A 1 PREVIOUS LSCS WITH GEST HTN	37	Multi	Multi	3	Booked	7	11	12.4	2	156		Yes	Yes	No									No									1	2				Yes	GIVIN ON (4/02/18) 7PM (3 DAYS)	No labour	Elective	No
2148	Feb'18	Participant 1078	26			2159	1	G2P1L1 37+6WKS G.A WITH 1 PREVIOUS LSCS WITH GEST HTN	37	Multi	Multi	3	Booked	5	7	11	2	73		No	Yes	No									No									1	2				Yes	2;30HRS	No labour	Elective	No
2149	Feb'18	Participant 1079	27	57	159	2363	2	PRIMI WITH 40WKS GA WITH THICK MSL	40	Primi	Primi	3	Booked	9	7	10.8	2	88		No	Yes	Yes									No						1				2				No		<6	<6	No
2150	Feb'18	Participant 1080	23	44	146	2420	2	PRIMI 39WKS WITH GHTN WITH CPD WITH SEVERE PRE ECLAMPSIA	39	Primi	Primi	1	Booked	10	10	12.2	2	79		No	Yes	No									No									1	2				No		<6	<6	No
2151	Feb'18	Participant 1081	26			2588	1	G3P2L2 35+2WKS 2 PREVIOUS LSCS IN PRE TERM LABOR	35	Multi	Multi	3	Booked	5	8	11.9		96		No	Yes	No									No									1	2				Yes	ONLY DOSE GIVEN AT 5;45AM 13/02/18(4HRS)	<6	Elective	No
2152	Feb'18	Participant 1082	21			2723	2	PRIMI +40WKS WITH THICK MSL	40	Primi	Primi	3	Unbooked		6	11.4	2	110		No	No	No								1	No						1				2				No				No
2153	Feb'18	Participant 1083	23	66	160	2575	2	G2A1 40WKS G.A F.D WITH HYPOTHYROIDISM	40	Multi	Primi	3	Booked	8	9	10.4	2	86		No	No	Yes									No									1	2				No			Elective	No
2154	Feb'18	Participant 1084	24			2815	1	G2P1L1 37+1WKS G.A 1 PREVIOUS LSCS -KCO EPILEPSY	37	Multi	Multi	1	Booked	6	8	12.4	2	133		No	No	No						1	EPILEPSY		No									1	2				No		No labour	Elective	No
2155	Mar'18	Participant 1085	20	67	157	5537	1	G2A1 40+3WKS G.A WITH NOPL WITH CPD	40	Multi	Primi	3	Booked	10	8	11.2	2	88		No	No	No								1	No									1	2				No		<6	Elective	No
2156	Mar'18	Participant 1086	28			5540	1	G3P1L0D1 GDM ON INSULIN WITH BREECH PRESENTATION IN LABOUR- 37WKS	38	Multi	Multi	3	Booked	12	7	10.9	2	81		Yes	No	No									No					1					2				Yes	ON 12/02/18 AT (44DAYS)	No labour	Elective	No
2158	Feb'18	Participant 1087	23			2587	2	G2P1L1 34WKS OF G.A PPROM WITH NON REASSURING NST	34	Multi	Multi	3	Unbooked		9	8.4	2	129		No	No	No								1	Yes	1									1	PPROM	AMIPICILIN 1GM (IV) BD	4	Yes	18HRS		>12	No
2159	Feb'18	Participant 1088	26	65	155	2586	2	G2A1 + 39WKS CPD WITH HYPOTHYROIDISM	39	Multi	Primi	1	Booked	15	9	10.6	2	103		No	No	Yes									No									1	2				Yes	ON 02/02/18 (12DAYS)	No labour	Elective	No
2160	Feb'18	Participant 1089	25	50	150	2818	1	PRIMI WITH 39+6 WKS GA WITH FD NON REACTIVE NST	39	Primi	Primi	3	Booked	16	7	10.7	2	87		No	No	No								1	No									1	2				No		<6	Elective	No
2161	Feb'18	Participant 1090	21	38	153	2924	2	G2P1L1 36+4 WKS 1 PREVIOUS LSCS WITH POLYHYDRAMNIOS	36	Multi	Multi	3	Booked	12	9	9.1	2	90		No	No	No								1	Yes										2				Yes	GIVIN ON 18/02/18 AT 6AM (6HRS)	<6	Elective	No
2162	Feb'18	Participant 1091	26			2930	2	PRIMI 38+5 WKS MSL LABOUR	38	Primi	Primi	3	Booked	12	7	11.3	2	93		No	No	No								1	No						1				2				No		<6	<6	No
2163	Feb'18	Participant 1092	20	53	150	3035	1	G2A1 37WKS THICK MSL	37	Multi	Primi	3	Booked	3	7	11.7	2	98		No	No	No						1	hbsag +ve		No						1				2				No		<6	<6	No
2164	Feb'18	Participant 1093	22			2748	2	G2P1L1 38+3WKS 1 PREVIOUS LSCS	38	Multi	Multi	1	Booked	3	12	8.4	2	98		No	No	No									Yes														No		No labour	Elective	No
2165	Feb'18	Participant 1094	24			3257	2	G2P1L1 39WKS OF G.A 1 PREVIOUS LSCS WITH HYPOTHYROIDISM WITH MSL	39	Multi	Multi	1	Booked	15	8	11.6	2	132		No	No	Yes									No						1			1	2				No		No labour	Elective	No
2166	Feb'18	Participant 1095	23	39	151	2721	2	PRIMI + 39WKS WITH FETAL DISTRESS WITH NON REACTIVE NST	39	Primi	Primi	3	Booked	9	13	10.2	2	91		No	No	No								1	No									1	2				No			Elective	No
2167	Feb'18	Participant 1096	20			3342	1	PRIMI 39WKS OF PROM WITH CPD	39	Primi	Primi	3	Booked	3	7	10.2	2	112		No	No	No								1	No	1									1	PROM	INJ TAXIM 1GM	2	No				No
2168	Feb'18	Participant 1097	30	46	156	3306	1	PRIMI 40WKS RH PREGNENCY WITH NON REACTIVE NST THIN MSL	40	Primi	Primi	3	Booked	13	7	9.9	2	98		No	No	No								1	No						1				2				No			<6	No
2169	Feb'18	Participant 1098	23			3689	2	G2P1L1 38+1WKS G.A 1 PREVIOUS LSCS WITH SHORT ICP	38	Multi	Multi	1	Booked	8	9	10.4	2	95		No	No	No								1	No									1	2				No		No labour	Elective	No
2170	Mar'18	Participant 1099	23	55	149	3770	2	PRIMI + 35WKS WITH GEST HTN WITH IUGR WITH DOPLER CHANGES	35	Primi	Primi	3	Booked	10	11	11.1	2	100		No	Yes	No									No									1	2				Yes	ON 10/02/18(1MONTH)	No labour	Elective	No
2171	Mar'18	Participant 1100	23	59	149	3790	2	G2P1D1 36WKS GA WITH 1 PREVIOUS HYSTEROTOMY WITH BREECH PRESENTATION WITH SHORT ICP	36	Multi	Multi	1	Booked	7	11	11.8	2	134		No	No	No								1	No							C/O COLD	1		1	C/O COLD	C. AMPICIILLIN QID	2	Yes	ON 01/03/18 1AM(48 HRS)	No labour	Elective	No
2172	Mar'18	Participant 1101	24			3945	1	G3P2L2 38WKS 2 PREVIOUS LSCS FOR SID	38	Multi	Multi	3	Booked	3	8	10.3	2	88		No	No	No								1	No									1	2				Yes	GIVIN ON 09/02/18(1MONTH)	No labour	Elective	No
2173	Mar'18	Participant 1102	24			3672	1	G3P2L2 37+2WKS 2 PREVIOUS LSCS FOR SID	37	Multi	Multi	1	Booked	8	11	11.4	2	88		No	No	No								1	No									1	2				No		No labour	Elective	No
2174	Mar'18	Participant 1103	25			3726	1	G5P2L2A2 37WKS 2 PREVIOUS LSCS WITH GEST HTN	37	Multi	Multi	3	Booked	11	12	10.5	2	91		No	Yes	No									Yes										2				Yes	27/02/18 AT 7;30(48HRS)	No labour	Elective	No
2175	Mar'18	Participant 1104	26			3778	2	G4P1L1A2 WITH 37 WKSOF G.A 1 PREVIOUS WITH RH -VE PREGNANCY WITH BICORNUATE UTERUS	37	Multi	Multi	1	Booked	7	13	11.2		84		No	No	No								1	No									1	2				Yes	GIVEN ON (03/02/18) (1MONTH)	No labour	Elective	No
2176	Mar'18	Participant 1105	19			4080	2	PRIMI 39+6WKS G.A FOR SID WITH FETAL DISTRESS	39	Primi	Primi	3	Booked	14	9	10.1	2	100		No	No	No								1	No									1	2				No		<6	Elective	No
2177	Mar'18	Participant 1106	22			4075	2	PRIMI 38WKS WITH CPD WITH FETAL DISTRESS	38	Primi	Primi	3	Booked	10	9	10.8	2	97		No	No	No								1	No	1								1	2				Yes	ON 10/01/18 (1MONTH)		<6	No
2178	Mar'18	Participant 1107	26			4293	2	G3P1L1 38WKS G.A WITH 1 PREV LSCS	38	Multi	Multi	3	Booked	13	8	9.2	2	93		No	No	No								1	No									1	2				No			Elective	No
2179	Mar'18	Participant 1108	27			4292	2	G3P2L2 38+2WKS G.A WITH 2PREVIOUS LSCS WITH GEST HTN	38	Multi	Multi	1	Booked	9	8	11.4	2	78		No	Yes	No									No									1	2				No		No labour	Elective	No
2180	Mar'18	Participant 1109	19	53	154	4219	2	PRIMI 39+4WKS ?IUGR WITH FETAL DISTRESS	39	Primi	Primi	1	Booked	9	10	11.1	2	74		No	No	No								1	No									1	2				No			Elective	No
2181	Mar'18	Participant 1110	19	49	144	4381	2	PRIMI -38+5 WKS WITH CPD WITH HYPOTHYROIDISM	38	Primi	Primi	3	Booked	13	6	11.7	2	101		No	No	Yes									No									1	2				Yes	ON 22/02/18 18DSYS		<6	No
2182	Mar'18	Participant 1111	26			4377	1	G3P2L2 38+2WKS G.A WITH 2PREVIOUS LSCS	38	Multi	Multi	1	Unbooked		8	7.9	2	116		No	No	No								1	Yes										2				No		No labour	Elective	No
2183	Jan'18	Participant 1112	29			1128	1	G2P1L0D1 WITH 37 WKS WITH 1 PREVIOUS LSCS	37	Multi	Multi	1	Booked	4	12	10.5	2	87		No	No	No								1	No		1								2				Yes	GIVIN ON 20/01/18 AT 18;20 (3DAYS)	No labour	Elective	No
2184	Jan'18	Participant 1113	26			1347	2	G2P1L1 38+4WKS G.A WITH 1 PREVIOUS LSCS	38	Multi	Multi	1	Booked	5	8	11.9	2	101		No	No	No								1	No									1	2				No		No labour	Elective	No
2185	Jan'18	Participant 1114	23	47	147	1411	1	PRIMI 40WKS G.A WITH NON REACTIVE NST WITH MSL	40	Primi	Primi	1	Booked	11	9	10.7	1	81		No	No	No								1	No						1				2				No		>12	<6	No
2186	Jan'18	Participant 1115	26			2150	1	G3P2L2 36+6WKS WITH 2 PREVIOUS LSCS	36	Multi	Multi	3	Unbooked		9	10.2		131		No	No	No								1	No									1	2				Yes	ONLY ONE DOSE GIVIN AT 4;20PM (07/02/18) (8HRS)	<6	Elective	No
2187	Feb'18	Participant 1116	24	45	147	2485	1	G2P1L1 38WKS G.A 1 PREVIOUS LSCS	38	Multi	Multi	1	Booked	9	8	10.3		71		No	No	Yes									No									1	2				Yes	10/02/18 (3DAYS)	No labour	Elective	No
2188	Feb'18	Participant 1117	23	46.7	155.5	2753	1	G2P1L1 38+2WKS PPROM THICK MSL	38	Multi	Multi	3	Booked	10	6	10	2	73		No	No	No								1	No	1					1				2				No		<6	<6	No
2189	Feb'18	Participant 1118	21	57	156	2751	2	PRIMI 35+5WKS G.A RH-VE WITH PRETERM LABOUR	35	Primi	Primi	3	Booked	13	7	12.6	1	98		No	No	No						1	CHRONIC STEROID		No									1	2				Yes	GIVIN ON 01/02/18 (15DAYS)	<6	Elective	No
2190	Jan'18	Participant 1119	26			1328	2	G2P1L1 + 1 PREVIOUS LSCS- 39WKS	39	Multi	Multi	3	Booked	5	8	11	2	84		No	Yes	No									No									1	2				No		<6	Elective	No
2191	Feb'18	Participant 1120	23			2736	2	G2P1L1 37WKS OF G.A WITH 1 PREVIOUS LSCS	37	Multi	Multi	1	Booked	3	9	11.1	2	137		No	No	No								1	No									1	2				No		No labour	Elective	No
2192	Feb'18	Participant 1121	29	75	169	2872	2	PRIMI 39+1WKS CPD	39	Primi	Primi	1	Booked	12	11	11.7	2	89		No	No	No								1	No									1	2				No		>12	<6	No
2193	Feb'18	Participant 1122	24			2935	1	PRIMI 36+6WKS P PROM NON PREGNESS OF LABOUR WITH AFI 4-5CM	36	Primi	Primi	3	Booked	1	10	8.9	2	109		No	No	No								1	No	1									1	PPROM	INJ AMPICILLIN 1GM	1	Yes	18/02/18 AT 12;00 PM (12HRS)	>12	>12	No
2194	Feb'18	Participant 1123	22	49	141	3648	1	PRIMI 39+3WKS G.A PRODRONAL LABOUR WITH SEVERE OLIGOHYDROMNIOUS WITH MSL	39	Primi	Primi	3	Booked	15	8	12	2	88		No	No	No								1	No						1				2				No			Elective	No
2195	Feb'18	Participant 1124	20			3688	1	G2P1L1 + 38WKS WITH BREECH PRESENTATION	38	Multi	Multi	3	Booked	9	7	11.9	2	83		No	No	No								1	No									1	2				No		<6	Elective	No
2196	Feb'18	Participant 1125	19	49	148	3453	1	PRIMI + 39WKS WITH NON REACTIVE NST	39	Primi	Primi	3	Booked	8	10	9.7	2	87		No	No	No									No									1	2				No		No labour	Elective	No
2197	Feb'18	Participant 1126	24	54	148	2259	2	G3P1L1A1 +BREECH- 38WKS WITH HYPOTHYROIDISM	38	Multi	Multi	1	Booked	10	23	10.3	1	74		No	No	Yes									No		1								2				Yes	ON 10/02/18 AT 12PM (14 DAYS)	No labour	Elective	No
2198	Feb'18	Participant 1127	27	58	148	3448	1	G4P3L3 + 2 PREVIOUS LSCS- 37 WKS	37		Multi	1	Booked	5	8	10.2	2	92		No	No	No								1	No									1	2				Yes	GIVIN ON 16/02/18 (8 DAY)	No labour	Elective	No
2199	Feb'18	Participant 1128	28	56.2	152	2928	2	G2P1L1 38WKS 1 PREVIOUS LSCS THROMBOCYTOPENIA	38	Multi	Multi	3	Booked	12	14	9.5	2	89		No	No	No						1	THROMBOCYTOPENIA		Yes		1								2				No		No labour	Elective	No
2200	Feb'18	Participant 1129	21	49	142	3395	2	G2P1L1 36WKS 1 PREVIOUS LSCS	36	Multi	Multi	3	Booked	11	7	11	2	113		No	No	No								1	No									1	2				Yes	GIVIN ON 8PM (22/02/18) (9HRS)	<6	Elective	No
2201	Feb'18	Participant 1130	26	82	160	2647	1	PRIMI 36+4WKS GEST HTN WITH BREECH PRESENTATION	36	Primi	Primi	3	Booked	8	15	8.5	2	120		No	Yes	No									Yes										2				Yes	GIVIN ON 11/01/18 (1MONTH )	No labour	Elective	No
2202	Feb'18	Participant 1131	25			3049	1	G2P1L1 + 36WKS + GEST HTN + 1 PREVIOUS LSCS	36	Multi	Multi	1	Booked	7	7	11.8	2	85		No	Yes	No									No									1	2				Yes	1HR	No labour	Elective	No
2203	Feb'18	Participant 1132	26			3646	1	G3A2 + BREECH +PROM WITH 39WKS GA	39	Multi	Primi	3	Booked	10	7	7.9		111		No	No	Yes									No	1									2				No		>12		No
2204	Feb'18	Participant 1133	23	46	150	2874	2	G2P1L1 37+4WKS TWINS GESTATION WITH MSL	37	Multi	Multi	1	Booked	9	14	12.4	2	119		No	No	No								1	No		1				1				2				No		<6	<6	No
2205	Feb'18	Participant 1134	22	44	150	3625	2	G2P1L1 38WKS OF G. AMSL	38	Multi	Multi	3	Booked	5	6	8.5	2	96		No	No	No								1	No						1			1	2				No			Elective	No
2206	May'18	Participant 1135	22	42	154	7574	1	G2P1L1 39 WKS WITH 1 PREVIOUS LSCS WITH ANTEPARTUM HAEMORRHAGE	39	Multi	Multi	3	Booked	10	8	12.4	2	87		No	No	No								1	No	1						ANTEPARTUM HAEMORRHAGE	1		2				Yes	INJ BETNESOL 01/05/18 AT 4;10AM ( 2HRS)	<6	Elective	No
2207	Apr'18	Participant 1136	21	66	157	6900	2	PRIMI WITH 37 WKS GA WITH PRE ECLAMPSIA- WITH FETAL DISTRESS WITH MATERNAL PYREXIA	38	Primi	Primi	1	Booked	11	16	10.7	1	92		No	Yes	No									No		1								1	urti fever	inj ampigllim 50mg	3	Yes	20-4-2018 9 days	<6	Elective	No
2208	Feb'18	Participant 1137	30			3668	1	PRIMI + 39WKS JAUNDICE CAMPLICATIONS IN PREGNANCY WITH PROM WITH CPD	39	Primi	Primi	3	Booked	4	9	9.4	2	115		No	No	No								1	No	1									2				No			>12	No
2209	Feb'18	Participant 1138	33			3520	2	G3P2L2 39WKS WITH URTI NON REACTIVE NST WITH MSL	39	Multi	Multi	3	Booked	10	7	10.3	2	76		No	No	No								1	No						1				2				No		No labour	Elective	No
2210	Feb'18	Participant 1139	25			3444	1	G3P2L2 + 2 PREVIOUS LSCS FOR SID- 37 WKS	38	Multi	Multi	1	Booked	8	8	11.1	1	73		No	No	No								1	No									1	2				No		No labour	Elective	No
2211	Feb'18	Participant 1140	23	43	151	2936	1	PRIMI + 39 WKS THICK MSL WITH GEST HTN	38	Primi	Primi	3	Booked	14	13	11.4	2	79		No	Yes	No									No						1	C/O FEVER	1		1			1	No			<6	No
2212	Mar'18	Participant 1141	30	66	145	5616	2	G2P1L1 38+2WKS 1 PREVIOUS LSCS	38	Multi	Multi	1	Booked	9	10	10	2	94		No	No	No								1	No									1	2				No		No labour	Elective	No
2213	Mar'18	Participant 1142	29	44	150	4995	2	G3P2L2 WITH 38WKSGA WITH 2PREVIOUS LSCS	38	Multi	Multi	1	Booked	3	9	10.2	1	95		No	No	Yes									No									1	2				No		No labour	Elective	No
2214	Mar'18	Participant 1143	22			4889	2	G2A1 WITH 4 0 WKS OF G.A WITH MSL-40w	40	Multi	Primi	3	Booked	3	7	10.8	2	101		No	No	No								1	No						1			1	2				No		<6	<6	No
2215	Mar'18	Participant 1144	26	53	152	4502	1	PRIMI 39+1WKS G.A WITH FETAL DISRESS WITH CPD	39	Primi	Primi	3	Booked	12	13	12.6	2	85		No	No	No								1	No									1	2				No		<6	Elective	No
2216	Mar'18	Participant 1145	26	48	153	4178	2	G3P1L1A1 32+4WKS G.A 1 PREVIOUS LSCS WITH APH	32	Multi	Multi	3	Booked	7	18	10.6	2	94		No	No	No								1	No		1								1	APH	TAXIM	3	Yes	04/03/18 (13DAYS)	<6	Elective	No
2217	Mar'18	Participant 1146	24			4825	1	G2P1L1 37+1WKS G.A WITH 1 PREVIOUS LSCS	37	Multi	Multi	1	Booked	4	8	12		101		No	No	No								1	No									1	2				Yes	16hrs	No labour	Elective	No
2218	Mar'18	Participant 1147	20			4822	1	G3P2L2 2 PREVIOUS LSCS- 37 WKS WITH RH -VE	38	Multi	Multi	3	Booked	8	7	11.8		85		No	No	No								1	No									1	2				No		<6	Elective	No
2219	Mar'18	Participant 1148	27			4490	1	G2P1L1 39+1WKS 1 PREVIOUS LSCS FOR SID WITH EPILEPSY	39	Multi	Multi	3	Booked	11	5	9.7	2	101		No	No	No								1	Yes										2				No		No labour	Elective	No
2220	Mar'18	Participant 1149	24	43	155	4286	2	G2P1L1 WITH 37+6 WKS GA WITH MODERATE MSL WITH MODERATE ANEMIA	37	Multi	Multi	3	Booked	5	10	7.5		97		No	No	No								1	Yes						1				2				No			<6	No
2221	Mar'18	Participant 1150	27	40	144	3501	2	G2P1L1 37WKS FD WITH NOPL WITH DOPLER CHANGES WITH IUGR	37	Multi	Multi	3	Booked	8	18	10	2	78		No	No	No								1	No									1	2				No		<6	Elective	No
2222	Mar'18	Participant 1151	24			4127	1	G3P2L2 37+3WKS G.A 2 PREVIOUS LSCS WITH SHORT ICP	37	Multi	Multi	3	Booked	8	8	10		77		No	No	No								1	No									1	2				Yes	06/03/18 AT 4;30AM (12HRS)	No labour	Elective	No
2223	Mar'18	Participant 1152	27			4066	2	G2P1L0 1 PREVIOUS LSCS- 38WKS WITH GEST HTN	39	Multi	Multi	3	Booked	4	8	12.3		102		No	Yes	No									No									1	2				No		<6	Elective	No
2224	Feb'18	Participant 1153	21			3285	2	G2P1L1 + 1 PREVIOUS LSCS- 37WKS	37	Multi	Multi	1	Booked	10	11	10.8	2	131		No	No	No								1	No									1	2				No		No labour	Elective	No
2225	Feb'18	Participant 1154	23	54	158	2743	2	PRIMI 38WKS OLIGOHYDROMIAS MSL WITH HYPOTHYROIDISM	38	Primi	Primi	3	Booked	12	14	11.3	2	72		No	No	Yes									No						1				2				No			<6	No
2226	2018-02-14	Participant 1155	27	68	148	2580	2	G4P2L1D1A1 + 2 PREVIOUS LSCS- 38WKS WITH GETS HTN	38	Multi	Multi	3	Booked	9	6	10.4	2	113		No	Yes	No									No									1	2				Yes	6hrs	<6	Elective	No
2227	Mar'18	Participant 1156	31			5623	2	G5P1L1A3 37+3WKS GA WITH 1 PREVIOUS LSCS PROM	37	Multi	Multi	3	Booked	5	7	10.7	2	89		No	No	No								1	No	1									2				No		<6	<6	No
2228	Mar'18	Participant 1157	25	82	154	5505	1	G2P1L1 38+4WKS G.A WITH 1 PREVIOUS LSCS FOR SID	38	Multi	Multi	1	Booked	8	8	12.2	2	61		No	No	No								1	No							OBESITY	1		2				No		No labour	Elective	No
2229	Mar'18	Participant 1158	30			5459	2	G2P1L1 37+1WKS G.A WITH BREECH WITH PROM	37	Multi	Multi	3	Booked	9	6	10.7	2	157		No	No	No								1	No	1									1	PROM	INJ AMPICILLIN 1GM	1	No		<6	<6	No
2230	Mar'18	Participant 1159	24			5379	1	G2P1L0D1 + 38WKS + 1 PREVIOUS LSCS	38	Multi	Multi	1	Booked	10	9	10.8	1	81		No	No	No								1	No									1	2				No		No labour	Elective	No
2231	Mar'18	Participant 1160	27	73	153	4169	1	PRIMI 33 WKS OF G.A TWINS WITH FETAL TACHYCARDIA	33	Primi	Primi	3	Booked	2	28	10.9	2	107		No	No	No								1	No		1								2				Yes	GIVIN ON 06/03/18 (20 DAYS)		<6	No
2232	Mar'18	Participant 1161	22	55	157	5291	1	G3P1L1 A1 37+5WKS G.A 1 PREVIOUS LSCS WITH HYPO THAYROID	37	Multi	Multi	1	Booked	9	8	11.9	1	79		No	No	Yes									No									1	2				Yes	GIVIN ON 13/03/18 (1DAYS)	No labour	Elective	No
2233	Mar'18	Participant 1162	24	49	147	5131	1	PRIMI 38+5WKS WITH BREECH PRESENTATION	38	Primi	Primi	1	Booked	12	8	12.9	2	110		No	No	No								1	No									1	2				No		<6	Elective	No
2234	Mar'18	Participant 1163	25			4976	1	G4P1L0A2 + BREECH- 37WKS WITH BOH	37	Multi	Multi	1	Booked	13	9	10.7		93		No	No	No								1	No									1	2				Yes		No labour	Elective	No
2235	Mar'18	Participant 1164	29	46	151	5130	1	G4P2L2A1 35WKS OF 2 PREVIOUS LSCS WITH NON REACTIVE NST	35	Multi	Multi	3	Booked	5	8	9.1	2	119		No	No	No								1	No									1	2				Yes	GIVIN ON 22/03/18 AT 2PM (6HRS)		<6	No
2236	Mar'18	Participant 1165	25			5127	1	G3P1L1A1 WITH 36WKS G.A WITH TWINS WITH 1ST BABY BREECH	36	Multi	Multi	3	Booked	6	6	11.7	2	87		No	No	No								1	No									1	2				No		<6	Elective	No
2237	Mar'18	Participant 1166	28			4677	1	G2P1L1 37+1WKS G.A 1 PREVIOUS LSCS WITH AFI (21-22 CM)	37	Multi	Multi	1	Booked	14	13	9.4	1	110		Yes	No	Yes									No		1								2				Yes	GIVIN ON 08/03/18 (12DAYS)	No labour	Elective	No
2238	Mar'18	Participant 1167	20	40	152	4435	2	PRIMI 38WKS WITH FETAL DISTRESS	38	Primi	Primi	1	Booked	8	13	9.2	2	85		No	No	No								1	No									1	2				No		<6	Elective	No
2239	Mar'18	Participant 1168	26	55	158	4659	2	G4P2L2A1 37+5WKS 2 PREVIOUS LSCS	37	Multi	Multi	3	Booked	8	9	9.8	2	97		No	No	No								1	Yes										2				No		No labour	Elective	No
2240	Mar'18	Participant 1169	22			4376	1	G2P1L1 36+5WKS GA WITH IUGS WITH DOPPLE CHANGES WITH 1 PREVIOUS LSCS	36	Multi	Multi	1	Booked	9	13	10.7	2	100		No	No	No								1	No									1	2				Yes	GIVIN ON 10/03/18 AT 5PM (5DAYS)	No labour	Elective	No
2241	Mar'18	Participant 1170	25	43	150	4462	2	G3P1L1A1 38WKS OF G.A 1 PREVIOUS LSCS FOR SID	38	Multi	Multi	1	Booked	10	9	10.5	2	94		No	No	No								1	No									1	2				No		No labour	Elective	No
2242	Mar'18	Participant 1171	22			4595	2	PRIMI 40+1WKS G.A WITH CPD IN LABOR	40	Primi	Primi	3	Booked	9	8	10		122		No	No	No								1	No									1	2				No		<6	<6	No
2243	Mar'18	Participant 1172	25	60	159	4514	1	G3P2L2 38+4WKS 1 PREVIOUS LSCS FOR SID	38	Multi	Multi	1	Booked	11	8	10		108		No	No	No								1	No									1	2				No		No labour	Elective	No
2244	Mar'18	Participant 1173	20			4357	1	G2A1 41+1WKS WITH FETAL DISTRESS WITH OLIGOHYDRAMNIOS WITH THIN MSL	41	Multi	Primi	3	Booked	8	8	10.4	2	146		No	No	No								1	No						1				2				No		>12	<6	No
2245	Mar'18	Participant 1174	30	56	147	5433	2	G3P1L1A1 WITH 40WKS G.A RH-VE WITH GDM WITH RELATIVE CPD WITH FETAL DISTRESS WITH MSL	40	Multi	Multi	3	Booked	8	8	12.3	2	102		Yes	No	No									No					1	1				2				Yes	GIVIN ON 04/02/18 (11/2MONTHS)		<6	No
2246	Mar'18	Participant 1175	31			5070	2	G3P2L1D1 2 PREVIOUS LSCS- 36WKS WITH RH - VE WITH GDM ON INSULIN	36	Multi	Multi	3	Unbooked		15	14.7	1	106		Yes	No	No									No		1			1					2				Yes	givin on 23/03/18 at 8pm (5days)	No labour	Elective	No
2247	Mar'18	Participant 1176	25			4996	1	G2P1L1 37WKS OF G.A WITH 1 PREVIOUS LSCS WITH RH-VE	37	Multi	Multi	1	Booked	6	9	9.6	2	105		No	No	No								1	No							C/O COLD	1		2				No		No labour	Elective	No
2248	Mar'18	Participant 1177	25			4913	1	G2P1L1 + 1 PREVIOUS LSCS- 36WKS	36	Multi	Multi	1	Booked	2	11	10.2	2	79		No	No	No								1	No									1	2				Yes	GIVIN ON 19/03/18 AT 5AM (3 DAYS)	No labour	Elective	No
2249	Mar'18	Participant 1178	22	41	145	4836	1	G2P1L1 + 1 PREVIOUS LSCS- 36 WKS WITH AFI 22-CM WITH MSL	36	Multi	Multi	3	Booked	11	12	9.3	1			No	No	Yes									No						1				2				Yes	GIVIN ON 19/03/18 AT 12 PRE (3DAYS)	<6	Elective	No
2250	Mar'18	Participant 1179	22			4532	1	G2A1 +39WKS WIT CPD WITH GEST THROMBOCYTOPENIA WITH MSL	39	Multi	Primi	3	Unbooked		8	11.2	2	84		No	No	No						1	THROMBOCYTOPENIA		No						1				2				No			<6	No
2251	Mar'18	Participant 1180	24	54.7	137	4500	1	PRIMI 40WKS ANEMIA (KCO POLIO) WITH MSL	40	Primi	Primi	3	Booked	15	7	9.3	1	87		No	No	No						1	polio (left leg)		Yes						1				2				Yes	1/17/2018	No labour	Elective	No
2252	Mar'18	Participant 1181	26	60	157	5378	1	PRIMI + 37WKS + TWINS WITH PROM	37	Primi	Primi	3	Booked	11	7	11.88	1	81		No	No	No								1	No	1									1	PROM	INJ AMPICILLIN 1GM	1	Yes	GIVIN ON 06/03/18 AT 1;30PM 21 DAYS	>12	>12	No
2253	Mar'18	Participant 1182	23			4782	1	PRIMI 36WKS G.A GEST HTN WITH DOPLER CHANGES WITH NON REACTIVE NST	36	Primi	Primi	3	Booked	16	15	10		92		No	Yes	No									No									1	2				Yes	GIVIN ON 02/03/18 AT 7PM (2WKS)	>12	Elective	No
2254	Mar'18	Participant 1183	20			4446	2	G2P1L1 38+3WKS G.A 1 PREVIOUS LSCS WITH OLIGOHYDROMINAS	38	Multi	Multi	3	Unbooked		9	10.3	2	95		No	No	No								1	No									1	2				No		No labour	Elective	No
2255	Mar'18	Participant 1184	20			4131	1	PRIMI + 39WKS WITH FAILED INDUCTION WITH FETAL DISTRESS WITH MSL	39	Primi	Primi	3	Booked	9	14	12	2	90		No	No	No								1	No						1				2				No			<6	No
2256	Mar'18	Participant 1185	18	52	147	5068	2	PRIMI 38+2WKS WITH NON REACTIVE NST	38	Primi	Primi	3	Booked	2	8	9.7		92		No	No	No								1	Yes										2				No		<6	Elective	No
2257	Mar'18	Participant 1186	30	56	154	4645	1	G3P2L1D1 +GDM + 2 PREVIOUS LSCS-36 WKS	37	Multi	Multi	3	Booked	7	15	10.01	2	87		Yes	No	No									No		1			1					2				No		<6	Elective	No
2258	Mar'18	Participant 1187	22	46	149	4749	2	PRIMI 40+1WKS G.A WITH CPD WITH THICK MSL	40	Primi	Primi	3	Booked	12	14	10.1	2	79		No	No	No								1	No					1	1				2				No		<6	<6	No
2259	Apr'18	Participant 1188	20	43	140	5709	1	PRIMI 35+6WKS G.A PPROM WITH CPD WITH IMPACTED HEAD	35	Primi	Primi	3	Booked	2	6	10.4	2	83		No	No	No								1	No	1									1	PPROM	INJ AMPICILLIN 500MG	2	Yes	INJ BOTHASAL 19/03/18 (12DAYS)		>12	No
2260	Apr'18	Participant 1189	26	80	152	5598	2	PRIMI + 39WKS WITH IMMINENT ECLAMPSIA	39	Primi	Primi	3	Booked	16	12	10.7		105		No	Yes	Yes						1	IMMINENT ECLAMPSIA		No		1								2				No			Elective	No
2261	Apr'18	Participant 1190	24	47	149	5715	2	G3P2L2 38WKS 2 PREVIOUS LSCS	38	Multi	Multi	3	Booked	4	8	10.5	2	115		No	No	Yes									No									1	2				No		<6	Elective	No
2262	Apr'18	Participant 1191	26	46.5	155	5597	2	G4P2L2A2 36+3WKS 2 PREVIOUS LSCS	36	Multi	Multi	1	Booked	8	11	9.9		95		No	No	No								1	No									1	2				No		No labour	Elective	No
2263	Apr'18	Participant 1192	24	61	160	5618	2	G2P1L1 36+2WKS 1 PREVIOUS LSCS WITH TWINS MCDA	36	Multi	Multi	1	Booked	11	11	9.9	2	79		No	No	No								1	Yes										2				No		No labour	Elective	No
2264	Apr'18	Participant 1193	21	37	154	5771	1	G2P1L1 37+2WKS 1 PREVIOUS LSCS WITH ?UTI	37	Multi	Multi	3	Booked	8	7	11		76		No	No	Yes									No							UTI	1		2				Yes	4DAYS	No labour	Elective	No
2265	Apr'18	Participant 1194	23	47	155	5628	1	G4A3 WITH 37+3WKS WITH BREECH PRESENTATION	37	Multi	Primi	3	Booked	8	11	11.1	2	126		No	No	No								1	No									1	2				Yes	GIVIN ON 31/03/18 (4DAYS)	No labour	Elective	No
2266	Apr'18	Participant 1195	27	54	150	5855	2	G2P1L1 37+6WKS G.A WITH 1 PREVIOUS LSCS	37	Multi	Multi	3	Booked	6	7	11.3		98		No	No	No								1	No									1	2				No		<6	Elective	No
2267	Apr'18	Participant 1196	26	47	149	5833	2	G2P1L1 36+6WKS 1 PREVIOUS LSCS	36	Multi	Multi	1	Booked	10	8	8.3	2	100		No	No	No								1	Yes										2				No		No labour	Elective	No
2268	Apr'18	Participant 1197	18			5697	2	G2A1 40WKS G.A MODARATE ANEMIA WITH ARREST OF CERVICAL DILATATION	40	Multi	Primi	3	Unbooked		11	7.5		127		No	No	No								1	Yes				1						2				No				No
2269	Apr'18	Participant 1198	26	66	156	5871	1	G4P1L1A2 1 PREVIOUS LSCS- 37WKS	38	Multi	Multi	3	Booked	5	6	10.3	2	97		No	No	No								1	No									1	2				No		<6	Elective	No
2270	Apr'18	Participant 1199	23	53.5	152	5831	2	G3P1L2 WITH - 38WKS GA WITH 2 PREVIOUS LSCS	38	Multi	Multi	1	Unbooked		9	9.1	2	82		No	No	No								1	Yes										2				No		No labour	Elective	No
2271	Apr'18	Participant 1200	27	88	150	5869	1	PRIMI 39WKS OF G.A HTN GDM MSL WITH FETAL DISTRESS	39	Primi	Primi	3	Booked	3	9	11.8	2	182		Yes	Yes	Yes									No					1	1				2				No		No labour	Elective	No
2272	Apr'18	Participant 1201	22			5773	1	G3P1L1A1 37+6WKS 1 PREVIOUS LSCS	37	Multi	Multi	1	Booked	9	9	10.2	2	111		No	No	No								1	No									1	2				Yes	DATE TIME NOT MENSION	No labour	Elective	No
2273	Apr'18	Participant 1202	27			6010	1	G3P2L2 37WKS 1 PREVIOUS LSCS	37	Multi	Multi	3	Booked	2	9	10.6		102		No	No	No								1	No									1	2				No		No labour	Elective	No
2274	Apr'18	Participant 1203	25			6163	2	G2P1L1 34+3WKS WITH GEST HTN WITH 1 PREVIOUS LSCS NON REACTIVE NST WITH MSL	34	Multi	Multi	3	Unbooked		8	11.8	2	72		No	Yes	No									No						1				2				No		<6	<6	No
2275	Apr'18	Participant 1204	24	64	155	6091	1	G2P1L1 WITH 37+6 WKS GA WITH 1 PREVIOUS LSCS	37	Multi	Multi	3	Booked	7	7	10	2	107		No	No	Yes									No									1	2				No		<6	>12	No
2276	Apr'18	Participant 1205	19	57	147	6087	1	PRIMI + 39WKS GA WITH GDM ON DITE WITH FETAL DISTRESS	39	Primi	Primi	3	Booked	7	7	9.5	2	103		Yes	No	No									No					1					2				No			Elective	No
2277	Apr'18	Participant 1206	22	46	163	6240	1	PRIMI 40+1WKS G.A WITH THICK MSL WITH FETAL DISTRESS	40	Primi	Primi	3	Booked	10	10	11.1		85		No	No	No								1	No						1				2				No			<6	No
2278	Apr'18	Participant 1207	26			5914	1	G3P2L2 2 PREVIOUS LSCS DRAINING P/V EARLY LABOR WITH POLYHYDROMINAS WITH SCAR TENDERNESS WITH ANENCEPHALY 28 WKS	28	Multi	Multi	1	Unbooked		13	8	2	69		No	No	No								1	No									1	2				No		<6	Elective	No
2279	Apr'18	Participant 1208	22	53	154	6394	1	G4P1L1A2 37WKS G.A 1 PREVIOUS LSCS WITH SCAR TENDERNESS	37	Multi	Multi	3	Booked	12	7	9.2	2	84		No	No	No								1	No									1	2				Yes	GIVIN ON 11/04/18 13;35PM (5HRS)		Elective	No
2280	Apr'18	Participant 1209	26	53	163	6158	2	G3P2L2 35 WKS 2 PREVIOUS LSCS WITH GEST HTN WITH IUGR WITH SEVERE PRE ECLAMPSIA	35	Multi	Multi	3	Booked	9	15	10.5	2	110		No	Yes	No									No		1								2				No		<6	Elective	Yes
2281	Apr'18	Participant 1210	23			6402	1	PRIMI 40+3WKS AFI - 6CM WITH THICK MSL	40	Primi	Primi	3	Unbooked		8	11.5		102		No	No	No								1	No						1				2				No		>12	<6	No
2282	Apr'18	Participant 1211	26			6387	1	G3P2L2 38WKS OF G.A 2 PREVIOUS LSCS	38	Multi	Multi	1	Booked	9	8	10.2	2	106		No	No	No								1	No									1	2				No		No labour	Elective	No
2283	Apr'18	Participant 1212	22	50	149	6381	1	PRIMI 40WKS G.A WITH CPD	40	Primi	Primi	3	Booked	6	8	11.9	2	107		No	No	No								1	No									1	2				No			<6	No
2284	Apr'18	Participant 1213	21			6464	2	PRIMI 35WKS OF G.A 1 PREVIOUS LSCS P PROM WITH FETAL DISTRESS	35	Primi	Primi	3	Booked	4	7	9.8	2	118		No	No	No								1	No	1									1		21 hrs	1	Yes	15 MNTS	>12	>12	No
2285	Apr'18	Participant 1214	25	42	150	6521	1	G2P1L1 +36WKS 1 PREVIOUS LSCS WITH MOD ANEMIA WITH PPROM	36	Multi	Multi	3	Booked	6	6	7.6		75		No	No	No									Yes	1									2				No		<6		No
2286	Apr'18	Participant 1215	30	52	150	6289	2	PRIMI 40+4WKS G.A IN DUSED 20DS OF 25WK PGA THICK MSL	40	Primi	Primi	3	Booked	14	10	10.6	1	153		No	No	No								1	No						1				2				No			<6	No
2287	Apr'18	Participant 1216	25	40	147	6605	2	G5P1L1A3 38WKS OF G.A 1 PREVIOUS LSCS	38	Multi	Multi	3	Booked	9	7	11.2	2	97		No	No	No								1	No									1	2				No		>12	No recorded	No
2288	Apr'18	Participant 1217	30	38	158	6673	1	G2P1L1 36+4WKS G. A 1 WITH PREVIOUS LSCS WITH SEVERE PRE ECLAMPSIA WITH G HTN	36	Multi	Multi	3	Unbooked		10	9.3	2	110		No	Yes	No								1	No									1	2				Yes	17/04/18 AT 3;15AM (8HRS)	No labour	Elective	No
2289	Apr'18	Participant 1218	24			6763	1	PRIMI 27WKS G.A WITH PRETERM WITH TRANSVARS LIE	27	Primi	Primi	3	Booked	3	6	11.1	2	87		No	No	No								1	No									1	2				No		<6	<6	No
2290	Apr'18	Participant 1219	21	38	149	6761	2	PRIMI 39+5WKS IN PRODONAL WITH RELATIVE CPD WITH FETAL DISTRESS	39	Primi	Primi	3	Booked	6	5	10.6		95		No	No	No								1	No									1	2				No		<6	<6	No
2291	Apr'18	Participant 1220	23	45	152	6786	1	PRIMI + 37+6 WKS GA WITH PROM WITH CPD	37	Primi	Primi	3	Booked	10	8	10		104		No	No	Yes									No	1									2				No				No
2292	Apr'18	Participant 1221	25	64	152	6926	1	G2P1L1 37+1WKS 1 PREVIOUS LSCS HYPOTHYROIDISM	37	Multi	Multi	3	Booked	5	6	10.3		98		No	No	Yes									No									1	2				No		<6	Elective	No
2293	Apr'18	Participant 1222	26	59	154	6880	2	G2P1L1 38WKS 1 PREVIOUS LSCS	38	Multi	Multi	3	Booked	11	8	11	2	100		No	No	No								1	No									1	2				No		No labour	Elective	No
2294	Apr'18	Participant 1223	24	55	150	6894	2	G2A1 37+5WKS G.A WITH GEST HTN WITH CPD	37	Multi	Primi	3	Booked	10	10	10		112		No	Yes	No									No	1									2				No		>12	<6	No
2295	Apr'18	Participant 1224	20	45	158	6933	1	PRIMI WITH 39+6WKS G.A WITH HYPERTHYROID WITH NON REASSURING NST WITH MSL	39	Primi	Primi	3	Booked	13	7	11.5	2	69		No	No	No						1	HYPERTHYROID		No						1				2				No				No
2297	Apr'18	Participant 1225	26	50	146	6611	1	G2P1L1 38WKS G.A WITH 1 PREVIOUS LSCS WITH MSL WITH HYPOTHROIDISM	38	Multi	Multi	1	Booked	9	11	11.9	2	76		No	No	Yes									No						1				2				Yes	19/04/18 AT 3PM (2DAYS)	No labour	Elective	No
2298	Apr'18	Participant 1226	21	54	155	6819	1	PRIMI 39+6WKS IN PRODRONAL LABOUR WITH FETAL DISTRESS	39	Primi	Primi	3	Booked	11	9	10	2	81		No	No	No								1	No									1	2				No			<6	No
2299	Apr'18	Participant 1227	29	50	146	6939	2	G2P1L1 37+4 WKS OF G.A WITH 1 PREVIOUS LSCS WITH GDM ON METFORMIN WITH RH -VE PREGNANCY	37	Multi	Multi	3	Booked	9	9	11.2		107		Yes	No	No									No					1					2				Yes	7HRS	<6	Elective	No
2300	Apr'18	Participant 1228	24	34	155	6578	2	G2P1L1 38WKS G.A WITH 1 PREVIOUS LSCS IUGR WITH BREECH	38	Multi	Multi	1	Booked	13	16	11.2	2	78		No	No	No								1	No		1								2				No		No labour	Elective	No
2301	Apr'18	Participant 1229	18			7034	2	PRIMI 38+3WKS GHTN ANEMIA WITH BREECH PRESENTATION	38	Primi	Primi	3	Booked	2	11	7.3		114		No	Yes	No									Yes										2				No		No labour	Elective	No
2302	Apr'18	Participant 1230	21	50	157	7031	2	PRIMI 40+3 WKS G.A WITH FETAL DISTRESS	40	Primi	Primi	3	Booked	10	9	10		80		No	No	No								1	No									1	2				No		>12		No
2303	Apr'18	Participant 1231	26	40	150	6948	1	G3P1L1A1 46WKS 1 PREVIOUS LSCS WITH PRE ECLAMPSIA WITH IUGR WITH GHTN-36w1d	46	Multi	Multi	3	Booked	7	10	11.6	2	86		No	Yes	No									No									1	2				Yes	GIVIN ON 21/04/18 AT 1;30PM (3DAYS)	No labour	Elective	No
2304	Apr'18	Participant 1232	20	50	160	7122	2	PRIMI 38+5WKS G.A IN EARLY LABOUR WITH FETAL DISTRESS	38	Primi	Primi	3	Booked	4	6	10.4	2	116		No	No	No								1	No									1	2				No			Elective	No
2305	Apr'18	Participant 1233	24	43	146	7192	2	PRIMI 37+2WKS G.A WITH CPD	37	Primi	Primi	3	Booked	6	6	11.9	2	87		No	No	No								1	No									1	2				No		<6	<6	No
2306	Apr'18	Participant 1234	24	52	150	7148	2	G2P1L1 37WKS G.A 1 PREVIOUS LSCS	37	Multi	Multi	3	Booked	9	8	9.9		83		No	Yes	No									No									1	2				Yes	10 1 BETNASOL 24/04/18 AT 1;40PM (12HRS)	No labour	Elective	No
2307	Apr'18	Participant 1235	25			7198	1	G2P1L1 38+1WKS 1 PREVIOUS LSCS WITH CPD	38	Multi	Multi	3	Booked	11	6	11.6	2	73		No	No	No								1	No									1	2				No		No labour	Elective	No
2308	Apr'18	Participant 1236	25	59	155	7201	1	G3P2L2 37+2WKS PAIN ABDOMS WITH ASTHMA WITH SEVERE OLIGIHYDROMNIOUS	37	Multi	Multi	1	Booked	12	6	11.2	2	86		No	No	No	1								No									1	2				No		<6	Elective	No
2309	Apr'18	Participant 1237	25	44	158	7270	1	G3P1L1A1 37WKS G.A GDM 1 PREVIOUS LSCS	37	Multi	Multi	3	Booked	13	6	10.8	1	72		Yes	No	No									No					1					2				No		<6	Elective	No
2310	Apr'18	Participant 1238	30	48	159	7038	2	PRIMI 40WKS WITH CPD WITH FD	40	Primi	Primi	1	Booked	10	11	11		107		No	No	No								1	No									1	2				No			<6	No
2311	Apr'18	Participant 1239	25	44	152	7112	1	G4P2L2A1 36WKS OF G.A 2 PREVIOUS LSCS WITH RH-VE	36	Multi	Multi	1	Booked	10	10	11.3		116		No	No	No								1	No									1	2				Yes	DATE TIME NOT MENTIO N	No labour	Elective	No
2312	Apr'18	Participant 1240	25			7241	1	G3P2L2 37+6WKS 2 PREVIOUS LSCS	37	Multi	Multi	1	Booked	9	8	10	2	82		No	No	No								1	No									1	2				No		No labour	Elective	No
2313	Apr'18	Participant 1241	20	55	152	7319	2	G2P1L1 + 38WKS + 1 PREVIOUS LSCS	38	Multi	Multi	3	Booked	4	8	11		121		No	No	No								1	No									1	2				Yes	ON 27/04/18 AT 6;20AM ( 24 HRS)	No labour	Elective	No
2314	Apr'18	Participant 1242	21			7297	2	G2P1L1 38+6WKS 1 PREVIOUS LSCS	38	Multi	Multi	1	Booked	5	8	9.6		108		No	No	No								1	Yes										2				Yes	GIVIN ON 11/04/18 ( 16DAYS)	No labour	Elective	No
2315	Apr'18	Participant 1243	25	51	148	7219	2	PRIMI 37+5WKS WITH FD WITH ABRUPTION	37	Primi	Primi	1	Booked	9	12	11	2	112		No	No	Yes									No									1	2				Yes	25/4/18 AT 2PM		<6	No
2316	Apr'18	Participant 1244	22	55	154	7504	1	PRIMI 35+5WKS PPROM WITH FD WITH MSL	35	Primi	Primi	3	Booked	4	8	8.5	2	71		No	No	No								1	Yes	1					1				2				Yes	12:55:00	<6	<6	No
2317	Apr'18	Participant 1245	23			7502	1	G2P1L1 36WKS 1 PREVIOU LSCS WITH SHORT ICP IN LABOR	36	Multi	Multi	3	Unbooked		8	9.2		102		No	No	No								1	Yes										2				No		<6	Elective	No
2318	May'18	Participant 1246	33			7647	2	PRIMI 38WKS G.A WITH SEVERE IUGR WITH SEVERE OLIGOHYDROMINAS WITH HYPOTHYROIDISM WITH PROM (3HRS)	38	Primi	Primi	3	Booked	3	6	12.9	2	98		No	No	Yes									No	1								1	2				No		<6	Elective	No
2319	May'18	Participant 1247	28	51	150	7701	1	G2P1L1 + 37WKS + 1 PREVIOUS LSCS	37	Multi	Multi	1	Booked	11	8	13		106		No	No	No								1	No									1	2				No		No labour	Elective	No
2320	May'18	Participant 1248	22			7792	1	PRIMI 37+2WKS G.A ECLAMPSIA WITH FETAL DISTRESS	37	Primi	Primi	3	Unbooked		8	13.3		150		No	Yes	No						1	ECLAMPSIA		No									1	1	FEVER	MONOCEF	2	No			<6	No
2321	May'18	Participant 1249	24	45.5	158	7763	2	PRIMI 39+6WKS WITH FETAL DISTRESS	39	Primi	Primi	1	Booked	14	9	11.1	2	89		No	No	No								1	No									1	2				No		<6	Elective	No
2322	May'18	Participant 1250	24	42.7	142	8091	1	G2P1L1 38WKS OF G.A WITH 1 PEVIOUS LSCS	38	Multi	Multi	1	Booked	14	7	10.6	2	86		No	No	No								1	No									1	2				No		No labour	Elective	No
2323	May'18	Participant 1251	23			8014	1	G2P1L1 39+3 WKSG.A WITH BREECH WITH IUGR WITH PROM	39	Multi	Multi	1	Booked	7	9	9.2	2	59		No	No	No								1	Yes	1									2				Yes	ON 24/01/18 31/2 MONTHS	No labour	<6	No
2324	May'18	Participant 1252	20	48	165	8379	1	PRIMI 35+2WKS G.A PLACENT PREVIOUS IMINENT ECLAMPSIA THREATENED PRETERM	35	Primi	Primi	3	Booked	8	11	10.6	1	106		No	Yes	No									No									1	2				Yes	12/05/18 AT 3;45PM (2DAYS)	<6	Elective	No
2325	May'18	Participant 1253	26	63	155	8255	2	G3P1L1A1 37+5WKS G. A 1 PREVIOUS LSCS WITH HYPOTHYROIDISM	37	Multi	Multi	3	Booked	8	10	10.6	2	88		No	No	Yes									No									1	2				No		No labour	Elective	No
2326	May'18	Participant 1254	27	64	164	8529	1	PRIMI 39+1WKS G.A MSL WITH FETAL DISTRESS	39	Primi	Primi	3	Booked	6	7	9.5		148		No	No	No								1	No						1				2				No		<6	<6	No
2327	May'18	Participant 1255	29	40	155	8537	1	G2P1L1 38+3WKS G.A 1 PREVIOUS LSCS	38	Multi	Multi	3	Booked	10	7	9	2	81		No	No	No								1	No									1	2				Yes	15/05/18 AT 6;10AM (5HRS)	No labour	Elective	No
2328	May'18	Participant 1256	23	42	148	8488	1	G3P2L2 38WKS G.A 2 PREVIOUS LSCS	38	Multi	Multi	1	Booked	7	8	11	2	85		No	No	No								1	No									1	2				No		No labour	Elective	No
2329	May'18	Participant 1257	29	50	142	8484	1	G2A1 38+1WKS G.A OLIGOHYDROMNIOUS WITH CPD WITH HYPOTHYROID	38	Multi	Primi	1	Booked	5	7	9.8		85		No	No	Yes									Yes										2				No		>12	<6	No
2330	May'18	Participant 1258	24	41	153	8619	1	G3P1 L1A1 38+6WKS G.A 1 PREVIOUS LSCS WITH SEVERE PREECLAMPSIA	38	Multi	Multi	3	Booked	14	7	10.3	2	80		No	Yes	No									No									1	2				No		No labour	Elective	No
2331	May'18	Participant 1259	25	44	160	8631	1	G2P1L1 39+1WKS G.A 1 PREVIOUS LSCS	39	Multi	Multi	3	Booked	8	11	8.9		82		No	No	No								1	No									1	2				No		<6	Elective	No
2332	May'18	Participant 1260	25			8734	1	G2P1L0D1 37WKS G.A G1 PREVIOUS LSCS	37	Multi	Multi	1	Booked	13	7	11.3	2	103		No	No	No								1	No									1	2				No		No labour	Elective	No
2333	May'18	Participant 1261	22	50	152	8731	1	PRIMI 36WKS G. A WITH SEVER PRE ECLAMPISIA WITH FAILED INDUCTION WITH UNCONTROLLED HTN	36	Primi	Primi	3	Unbooked		8	10.5	2	81		No	Yes	No									No									1	2				Yes	19/05/18 AT 8;45AM (12HRS)	<6	<6	No
2334	May'18	Participant 1262	25	54	158	8872	2	G3P1L1A1 37 WKS G.A 1 PREVIOUS LSCS FOR SID WITH THRETEGNED PRETERM	37	Multi	Multi	3	Booked	8	8	10.3	2	102		No	No	No								1	No									1	2				Yes	DATE NOT MENTIONED	No labour	Elective	No
2335	May'18	Participant 1263	28	50	152	8988	1	PRIMI 40+2WKS G.A WITH INDUCED 2 DOSES PGE WITH THICK MSL	40	Primi	Primi	3	Unbooked		7	10.9	2	74		No	No	No								1	No						1				2				No			>12	No
2336	May'18	Participant 1264	23	51	141	9008	1	G2P1L1 38WKS OF G.A 1 PREVIOUS LSCS	38	Multi	Multi	1	Booked	15	7	9.4	2	102		No	No	No								1	No									1	2				No		No labour	Elective	No
2337	Jun'18	Participant 1265	20	46	163	9683	1	G2P1L1 39WKS OF G.A 1 PREVIOUS LSCS WITH FETAL TACHYCARDIA	39	Multi	Multi	3	Booked	9	6	12.5	2	84		No	No	No								1	No									1	2				No			Elective	No
2338	May'18	Participant 1266	23	53	165	8920	2	PRIMI 39+3WKS G.A WITH THIN MSL	39	Primi	Primi	3	Unbooked		7	10.9	2	84		No	No	No								1	No						1				2				No		<6	<6	No
2339	May'18	Participant 1267	26			8857	1	G3P2L2 37+5WKS G.A WITH 2 PREVIOUS LSCS WITH MODERATE ANEMIA K/C/O HYPOTHYROIDISM	37	Multi	Multi	1	Booked	7	8	8.7	2	103		No	No	Yes									Yes										2				No		No labour	Elective	No
2340	May'18	Participant 1268	20			8870	2	PRIMI 40+2 WKS GEST HTN WITH MSL WITH PROM	40	Primi	Primi	3	Unbooked		7	9		97		No	Yes	No									Yes	1					1				2				No		<6	Elective	No
2341	Jun'18	Participant 1269	24			9469	1	G2P1L1 34WKS G.A WITH ANTEPARTUM ECLAMESIA WITH FETAL DISTRESS	34	Multi	Multi	3	Unbooked		9	12	2	66		No	Yes	No									No									1	2				Yes	INJ BETNASOL COVERED AT 31/05/18 (24HRS)	<6	Elective	No
2342	Jun'18	Participant 1270	21	61	158	9424	1	PRIMI 38+1WKS G.A NON PROGRESS OD LABOUR	38	Primi	Primi	3	Booked	7	10	10	2	124		No	No	No								1	No									1	2				No		<6	<6	No
2343	Nov'16	Participant 1271	22	55	157	20296	1	G2P1L1 37WKS 1 PREVIOUS LSCS WITH CPD	37	Multi	Multi	3	Booked	10	8	11.7	2	104		No	No	No								1	No									1	2				Yes	2HRS 20MINS	No labour	Elective	No
2344	Nov'16	Participant 1272	23	67	156	19991	1	G4P2L2A1 36WKS WITH PLACENTA PERVIA	36	Multi	Multi	1	Booked	1	12	11.6	2	145		No	No	No								1	No									1	2				No		No labour	Elective	No
2345	Nov'16	Participant 1273	22	52	156	20339	1	G2P1L1 40+2WKS G.A 1 PREVIOUS LSCS WITH MSL	40	Multi	Multi	3	Booked	4	7	13.9	2	87		No	No	No								1	No						1				2				No		<6	Elective	No
2346	Nov'16	Participant 1274	25	73	165	20134	1	G2P1L1 39WKS OF 1 PREVIOUS LSCS WITH CPD	39	Multi	Multi	1	Booked	9	11	12.2	2	98		No	No	No								1	No									1	2				No		No labour	Elective	No
2347	Nov'16	Participant 1275	29	88	160	20261	2	G3P1L1A1 37WKS OF 1PREVIOUS LSCS WITH POLYHYDROMNIOUS WITH CPD	37	Multi	Multi	1	Booked	8	14	11.1	2	76		No	No	No								1	No									1	2				No		No labour	Elective	No
2348	Nov'16	Participant 1276	25			20379	2	G2P1L1 41WKS OF G.A BREECH IN LABOUR WITH GEST HTN	41	Multi	Multi	3	Unbooked		8	13.8	2	62		No	Yes	No									No									1	2				Yes	04HRS	No labour	Elective	No
2349	Nov'16	Participant 1277	29			20370	2	G2P1L1 + 1 PREVIOUS LSCS- 37WKS WITH GEST HTN	37	Multi	Multi	1	Booked	9	10	11.5	2	127		No	Yes	No									No									1	2				Yes	12HRS	No labour	Elective	No
2350	Nov'16	Participant 1278	26	55	153	20461	1	G2P1L1 + 1 PREVIOUS LSCS- 37WKS WITH GEST HTN WITH CPD	38	Multi	Multi	1	Booked	9	8	12.7	2	112		No	Yes	No									No									1	2				Yes	SINGLE DOSE 12HRS	No labour	>12	No
2351	Nov'16	Participant 1279	25			20471	2	G5P1L1A3 + 39WKS WITH OLIGO WITH FAILED INDUCTION WITH FETAL DISTRESS	39	Multi	Multi	3	Booked	7	7	13.4	2	128		No	No	No						1	HLO TAXOPLASMA RABELLA CMV (+VE), NON REACTIVE NST		No										2				No			<6	No
2352	Nov'16	Participant 1280	20	49.05	163	20591	1	PRIMI 38+1WKS BREECH WITH OLIGOHYDROMINOS WITH MSL	38	Primi	Primi	3	Booked	11	7	12.3		89		No	No	No									No						1				2				Yes	10HRS	No labour	Elective	No
2353	Nov'16	Participant 1281	30	54	152	20663	1	G2P1L1 37WKS PREVIOUS LSCS	37	Multi	Multi	3	Booked	5	7	12.7	2	73		No	No	No						1	CIRCLAGE IN SITU		No									1	2				No		No labour	Elective	No
2354	Nov'16	Participant 1282	20	56	152	20656	1	PRIMI 37WKS IMMINENT ECLAMPISIA WITH FETAL TRACHYCARDIA WITH GEST HTN AND HYPERTHYROIDISM	37	Primi	Primi	1	Booked	9	10	12.7	2	115		No	Yes	No						1	HYPERTHYROIDISM		No							IMMINENT ECLAMPISIA	1		2				No		<6	>12	No
2355	Nov'16	Participant 1283	20	55	155	20628	2	PRIMI 37WKS OF G.A F.D WITH NON REACTIVE NST WITH RH NEGATIVE PREGNANCY	37	Primi	Primi	3	Booked	4	8	11.3	2	75		No	No	No						1	RH NEGATIVE PREGNANCY AND NON REACTIVE NST		No									1	2				No			>12	No
2356	Nov'16	Participant 1284	20	66	153	20813	2	G2P1L1 38WKS 1 PREVIOUS LSCS	38	Multi	Multi	3	Booked	7	10	9		86		No	No	No								1	Yes										2				No		No labour	Elective	No
2357	Nov'16	Participant 1285	28			20762	2	G2P1L1 37WKS 1 PREVIOUS LSCS WITH OLIGOHYDROMINAS	37	Multi	Multi	1	Unbooked		11	11.6		64		No	No	No								1	No									1	2				No		No labour	Elective	No
2358	Nov'16	Participant 1286	30	72	152	20630	1	G2P1L1 37WKS 1 PREVIOUS LSCS WITH GEST HTN	37	Multi	Multi	3	Booked	2	14	11.2	1	90		No	Yes	No									No									1	2				Yes	STERIOD COVERED ON 05/11/16 (4DAYS)	No labour	Elective	No
2359	Nov'16	Participant 1287	26			20881	1	PRIMI 40WKS G.A GEST HTN RH NEGATIVE PREGNENCY WITH CPD FAILED INDUCTION	40	Primi	Primi	3	Booked	12	9	13.5		168		No	Yes	No									No									1	2				No		>12	>12	No
2360	Nov'16	Participant 1288	28			20938	2	PRIMI 37WKS GEST +HTN CPD WITH FAILED INDUCTION	37	Primi	Primi	3	Booked	9	8	10.7		94		No	Yes	No									No							FAILED INDUCTION	1		2				No		No labour	>12	No
2361	Nov'16	Participant 1289	18			20897	1	G2P1L1 37WKS 1 PREVIOUS LSCS OLIGOHYDROMINAS	37	Multi	Multi	1	Unbooked		10	10.1	2	81		No	No	No								1	No									1	2				Yes	STERIOD COVERED ONE 09/11/16 (24HRS)	No labour	Elective	No
2362	Jun'18	Participant 1290	23			9605	2	G3P2L2 35+4WKS G.A 2 PREVIOUS LSCS ANEMIA	35	Multi	Multi	1	Booked	6	15	6.5	1	97		No	No	No								1	Yes										2				Yes	2DAYS	<6	Elective	No
2363	Jun'18	Participant 1291	25			10003	1	G2P1L1 36+6WKS G.A 1 PREVIOUS LSCS PROM WITH HYPOTHYROIDISM	36	Multi	Multi	3	Unbooked		7	10.8				No	No	Yes									No	1									2				No			No recorded	No
2364	Jun'18	Participant 1292	24	50	163	9990	1	PRIMI 39+3WKS G.A WITH NPOL WITH FETAL BABY CARDIC	39	Primi	Primi	3	Booked	11	8	11.2	2	76		No	Yes	No									No									1	2				No		<6	<6	No
2365	Jun'18	Participant 1293	28	45	148	10156	1	G3P2L2 +34WKS + 2 PREVIOUS LSCS + TWINS	34	Multi	Multi	3	Booked	9	7	14.2		93		No	No	No								1	No									1	2				Yes	SINGLE DOSE AT 9AM 09/06/18 (8HRS)	<6	Elective	No
2367	Jun'18	Participant 1294	28	49	155	10011	2	G4P2L2A1 +38WKS +1 PREVIOUS LSCS	38	Multi	Multi	1	Booked	8	8	10.5		91		No	No	No								1	No									1	2				No		<6	Elective	No
2368	Jun'18	Participant 1295	31	52	152	9979	1	G3P2L2 +37WKS +2 PREVIOUS LSCS	37	Multi	Multi	1	Unbooked		9	11.3	2	83		No	No	No								1	No									1	2				No		No labour	Elective	No
2369	Jun'18	Participant 1296	24	49	150	9946	1	G3P2L2 +2 PREVIOUS LSCS-37 WKS	38	Multi	Multi	1	Booked	11	10	11.7	2	129		No	No	No								1	No									1	2				No		No labour	Elective	No
2370	Jun'18	Participant 1297	25	35	154	9778	1	G2P1L1 38+4WKS G.A 1 PREVIOUS LSCS CPD	38	Multi	Multi	3	Booked	13	6	10.6	2	72		No	No	No								1	No									1	2				No		<6	Elective	No
2371	Jun'18	Participant 1298	25	50	160	9616	1	G4P2L2A1 38WKS G.A 2 PREVIOUS LSCS WITH RH-VE PREGNANCY WITH MATERNAL TACHYCARDIA	38	Multi	Multi	3	Booked	9	8	12.3	2	79		No	No	No								1	No									1	2				No		No labour	Elective	No
2372	Jun'18	Participant 1299	27	74	144	9590	2	G2P1L1 37WKS G.A GEST HTN 1 PREVIOUS LSCS FOR SID	37	Multi	Multi	1	Booked	1	8	13.5	2	99		No	No	No								1	No									1	2				No		No labour	Elective	No
2373	May'18	Participant 1300	21	47	157	9322	1	G2P1L1 38+4WKS G.A 1 PREVIOUS LSCS WITH POLYHYDROMNIOUS WITH OBLIQUE LIE	38	Multi	Multi	3	Booked	11	7	11.9		125		No	No	No								1	No									1	2				No		No labour	Elective	No
2374	Jun'18	Participant 1301	26			9319	1	PRIMI 34 WKS OF G.A SEVERE PRE ECLAMPSIA WITH UNCONTROLLED HTN WITH IUGR	32	Primi	Primi	3	Unbooked		14	12.3	2	171		No	Yes	No									No		1								2				Yes	29/05/18 4;30PM 6DAYS	>12	Elective	No
2375	May'18	Participant 1302	20	58	158	7497	1	PRIMI 38+6WKS WITH RELATIVE CPD WITH NON PROGRESSION OF LABOR	38	Primi	Primi	3	Booked	9	8	9.4		105		No	No	No								1	No									1	1	PROM >12HRS	AMPICILLIN	2	No		>12	>12	No
2376	May'18	Participant 1303	19	46	155	7560	1	PRIMI 38WKS WITH FD	38	Primi	Primi	3	Booked	10	7	12.3		82		No	No	No								1	No									1	2				No		<6	Elective	No
2377	May'18	Participant 1304	25	47	146	7715	1	G3P2L1D1 + 2 PREVIOUS LSCS- 38WKS	38	Multi	Multi	1	Booked	9	8	11.8	1	83		No	No	No								1	No									1	2				No		No labour	Elective	No
2378	May'18	Participant 1305	21	42	160	7651	1	PRIMI 39WKS OF G.A WITH FD WITH IUGR	39	Primi	Primi	1	Booked	12	8	10.6		90		No	No	No								1	No									1	2				No			Elective	No
2379	May'18	Participant 1306	19	60	151	7786	2	PRIMI 37+6WKS GEST HTN WITH BREECH PRESENTATION WITH IUGR	37	Primi	Primi	3	Unbooked		9	11	1	86		No	Yes	No									No									1	2				No		No labour	Elective	No
2380	May'18	Participant 1307	29	63	150	7893	2	G4P1L1A2 37+3WKS G.A 1 PREVIOUS LSCS FOR SID	37	Multi	Multi	3	Booked	4	9	13.2	2	124		No	No	No								1	No									1	2				No		<6	Elective	No
2381	May'18	Participant 1308	22	47	150	8062	1	G2P1L1 39+4WKS G.A THICK MSL WITH FETAL DISTRESS	39	Multi	Multi	3	Booked	10	7	10.4		95		No	No	No								1	No						1				2				No		<6	<6	No
2382	May'18	Participant 1309	26	54	158	8355	1	PRIMI 38WKS OF G.A WITH PROM WITH MSL HEST HTN (POST NATAL)	38	Primi	Primi	3	Booked	13	8	11.9		104		No	Yes	No									No	1					1				2				No			<6	No
2383	May'18	Participant 1310	24			8383	1	G3P2L1 A1 40+5WKS G.A THICK MSL WITH FETAL DISTRESS WITH KCO HYPOTHYROIDISM	40	Multi	Multi	3	Booked	10	6	9.9		97		No	No	Yes									No						1				2				No		<6	<6	No
2384	May'18	Participant 1311	25			8478	1	PRIMI 38+4WKS G.A FETAL DISTRESS WITH CPD	38	Primi	Primi	3	Booked	16	17	10.1	2	86		No	No	Yes									No			1				POSTOP D8 FEVER	1		2				No		<6	<6	No
2385	May'18	Participant 1312	20	45	140	8800	2	G2P1L1 36+5 WKS 1 PREVIOUS LSCS	36	Multi	Multi	3	Booked	8	7	10.8		64		No	No	Yes									No									1	2				No		<6	Elective	No
2387	Jun'18	Participant 1313	19	50	154	11331	1	PRIMI 40WKS OF G.A WITH BREECH	40	Primi	Primi	3	Unbooked		7	12		102		No	No	No								1	No									1	2				No			Elective	No
2388	Jun'18	Participant 1314	25	64	152	10777	2	G3P1L1A1 37+1WKS G.A 1 PREVIOUS LSCS GDM WITH GEST HTN	37	Multi	Multi	1	Booked	5	13	10.6	2	77		Yes	Yes	No									No		1			1					2				No		No labour	Elective	No
2389	Jun'18	Participant 1315	24	60	153	10871	2	G2P1D1 + 1 PREVIOUS LSCS-38WKS	38	Multi	Multi	1	Booked	12	8	12	2	99		No	No	No								1	No									1	2				No		No labour	Elective	No
2390	Jun'18	Participant 1316	25	45	151	10682	1	G3A2 36WKS GA TWINS GEST SEVER PREECLAMPSIA WITH NOPL WITH PRECIOUS PREGNANCY	36	Multi	Primi	3	Unbooked		9	12.4	2	91		No	No	No								1	No							PPIT	1		2				Yes	IN BETANASL 12MG 6;10PM 18/06/18 (3DAYS)	>12		No
2391	Jun'18	Participant 1317	26	55	150	10620	2	G4P2L1D1A1 36WKS G.A 2 PREVIOUS LSCS WITH UNICORNUATE UTERUS WITH FOOTLING PRESENTATION	36	Multi	Multi	3	Booked	11	12	12.7	2	90		No	Yes	No									No							UNICORNUATE UTERUS	1		2				Yes	2DAYS	No labour	Elective	No
2392	Jun'18	Participant 1318	27	60	143	10717	2	G3P1L1A1 + 1 PREVIOUS LSCS-39WKS WITH SCAR TENDERNESS	39	Multi	Multi	3	Unbooked		9	10.9		99		No	No	No								1	No									1	2				No		<6	Elective	No
2393	Jun'18	Participant 1319	27	50	160	10333	2	G2P1L1 37+1WKS G.A 1 PREVIOUS LSCS	37	Multi	Multi	1	Booked	10	13	11.4	2	114		No	No	No								1	No									1	2				Yes	6DAYS 13/06/18	No labour	Elective	No
2394	Jun'18	Participant 1320	21	56	145	10573	1	G2A1 + BREECH + 36WKS GA	36	Multi	Primi	3	Booked	11	6	10.6		87		No	No	No								1	No									1	2				No		<6	Elective	No
2395	Jun'18	Participant 1321	30	55	152	10568	1	G3P1L1A1 36+2WKS G.A 1 PREVIOUS LSCS IN EARLY LABOUR WITH RH -VE PREGNANCY	36	Multi	Multi	3	Booked	7	7	10.4		142		No	No	No								1	No									1	2				Yes	15/06/18 AT 12;00PM (7HRS)	<6	Elective	No
2396	Jun'18	Participant 1322	26	57	154	9462	1	PRIMI 37+8WKS G.A WITH BREECH PRESEFTION	37	Primi	Primi	1	Booked	13	12	12.7	1	81		No	No	No								1	No									1	2				No		No labour	No recorded	No
2397	Jun'18	Participant 1323	30	66	157	10132	1	G2P1L1 WITH 36WKS WITH 1 PREVIOUS LSCS	36	Multi	Multi	3	Booked	7	14	12.2		107		No	No	No								1	No									1	2				Yes	SINGLE DOSE AT 13.00 (08/06/18) 3HRS	<6	Elective	No
2398	Jun'18	Participant 1324	25	45.7	154	10610	1	PRIMI 37+6WKS G.A GEST HTN FEFAL DISTRESS WITH NARROW OUTLET	37	Primi	Primi	3	Booked	7	8	13.1		73		No	Yes	No									No									1	2				No			Elective	No
2399	Jun'18	Participant 1325	27	45	140	10407	1	PRIMI + -36 WKS GA WITH GEST HTN WITH NON PROGRESS OF LABOR	36	Primi	Primi	3	Unbooked		21	14.2	2	93		No	Yes	No									No		1								2				Yes	ON 12/06/18 (15DAYS)	>12	Elective	No
2400	Jun'18	Participant 1326	23	53	146	10700	2	G3P2L2 38WKS OF G.A 2 PREVIOUS LSCS	38	Multi	Multi	3	Booked	2	9	12.3	2	69		No	No	No								1	No									1	2				No		No labour	Elective	No
2401	Jun'18	Participant 1327	26	57	145	10669	1	G2P1L1 38WKS OF G.A 1 PREVIOUS LSCS IN PRODORMAL LABOR	38	Multi	Multi	3	Booked	8	9	11.4	2	86		No	No	No								1	No									1	2				No		No labour	Elective	No
2402	Jun'18	Participant 1328	31	66	142	10153	1	G3P1L1D1 + 2 PREVIOUS LSCS 31WKS WITH GDM ON DIET WITH IMMINENT ECLAMPSIA	31	Multi	Multi	3	Booked	7	16	10.02	2	84		Yes	Yes	No									No					1					2				Yes	ON 11/06/18 AT 8PM (7DAYS)	No labour	Elective	No
2403	Nov'16	Participant 1329	21	46	157	21611	1	G2P1L1 39WKS OF G.A 1 PREVIOUS LSCS IN PRODOMINAL LABOR	39	Multi	Multi	3	Booked	8	8	10.6	2	78		No	No	No								1	No									1	2				No		<6	Elective	No
2404	Jul'17	Participant 1330	25			14578	1	G2A1 39+2WKS G.A WITH NON REASSURING NST WITH MSL	39	Multi	Primi	3	Booked	8	13	13.3	2	155		No	No	No								1	No						1				2				Yes	GIVIN ON 17/06/17	<6	Elective	No
2405	May'18	Participant 1331	22	34	148	9089	2	PRIMI 39WKS OF G.A FD WITH MSL	39	Primi	Primi	3	Booked	13	11	11.6	2	111		No	No	No								1	No						1				2				No		<6	<6	No
2406	May'18	Participant 1332	33			9065	2	G3P2L2 34+6WKS G.A 2 PREVIOUS LSCS WITH GDM ON INSULIN	34	Multi	Multi	3	Unbooked		7	10.8	2	168		Yes	No	No									No					1					2				Yes	25/05/18 AT10 PM (3DAYS)	No labour	Elective	No
2407	May'18	Participant 1333	31			9267	1	G3P2L2 39WKS 2 PREVIOUS LSCS	39	Multi	Multi	1	Booked	7	8	12.6		106		No	No	No								1	No									1	2				No		No labour	Elective	No
2408	May'18	Participant 1334	20	40.4	157	9324	1	Primi with 40 WKS with CPD-40 WKS	40	Primi	Primi	3	Booked	11	8	11.5		72		No	No	No								1	No									1	2				Yes	INJ BETNASAL COVERED (26 DAYS)		<6	No
2409	May'18	Participant 1335	26			9315	1	G2P1L1 39WKS G.A WITH OLIGHYDROMINAS WITH DELAYED PROGRESS OF LABOR	39	Multi	Multi	3	Booked	5	8	11	1	70		No	No	No								1	No									1	2				No		<6	Elective	No
2410	Jun'18	Participant 1336	25	48	168	9692	2	G2P1L1 37+6WKS G.A WITH 1 PREVIOUS LSCS	37	Multi	Multi	1	Booked	11	10	11.6	2	107		No	No	No								1	No									1	2				No		No labour	Elective	No
2411	Jun'18	Participant 1337	25	59	151	9592	2	G3P2L2 37 WKS G.A WITH 1 PREVIOUS LSCS	37	Multi	Multi	1	Booked	8	12	8.2	2	102		No	No	No								1	No									1	2				No		No labour	Elective	No
2412	Jun'18	Participant 1338	22	47	141	10069	2	PRIMI 38+2WKS G.A MSL WITH SHORT STATURE	38	Primi	Primi	3	Booked	7	6	12.9		138		No	No	No								1	No						1				2				No		<6	<6	No
2413	Jun'18	Participant 1339	20	59	159	10577	1	PRIMI 40+1WKS G.A WITH FETAL DISTRESS WITH ONGOING IOL	40	Primi	Primi	3	Booked	7	7	11	1	75		No	No	No								1	No									1	2				No			<6	No
2414	Aug'18	Participant 1340	32	56	162	14016	1	G6P1L1A4 WITH 37+5WKS G.A 1 PREVIOUS LSCS	37	Multi	Multi	1	Booked	3	8	10.9	2	83		No	No	Yes									No									1	2				Yes	02/08/18 AT 4;30 AM 7HRS	No labour	Elective	No
2415	Jun'18	Participant 1341	24	43	146	10572	1	PRIMI 38WKS OF G.A FD WITH OLIGO	38	Primi	Primi	3	Booked	15	8	11.7	2	113		No	No	No								1	No									1	1	C/O FEVER	INJ TAXIM 1G MBD+ INJ AUGMENTIN 1.2 G	4	No			Elective	No
2416	Jun'18	Participant 1342	20	63	150	10306	1	G2P1L1 + 1 PREVIOUS LSCS- 34 WKS WITH TWIN GESTATION WITH SEVERE PRE ECLAMPSIA WITH GEST HTN	34	Multi	Multi	3	Unbooked		16	9.3		46		No	Yes	No									Yes										2	C/O PASTALES COUGH		7	Yes	ON 12/06/18 AT 8PM (8HRS)	No labour	Elective	No
2417	Jun'18	Participant 1343	27	54	155	10697	1	G3P2L2 + 2 PREVIOUS LSCS-38 WKS WITH MSL	38	Multi	Multi	1	Booked	9	9	11.5	2	83		No	No	No								1	No						1				2				No		No labour	Elective	No
2418	May'18	Participant 1344	28	41	141	9004	1	G4P2L2A1 2PREVIOUS LSCS GDM ON DIET K/C/O HYPOTHYROIDISM- 37 WKS	37	Multi	Multi	1	Booked	12	8	12.3	1	91		Yes	No	Yes									No					1					2				No		No labour	Elective	No
2419	May'18	Participant 1345	25	60	154	9094	2	PRIMI 40+2 WKS G.A WITH FETALDISTRESS	40	Primi	Primi	3	Unbooked		8	11	2	128		No	No	No								1	No									1	2				No		<6	<6	No
2420	May'18	Participant 1346	24	44	156	9101	2	G3P1L1A1 35+5WKS G.A 1 PREVIOUS LSCS WITH IMMINENT ECLAMPSIA	35	Multi	Multi	3	Unbooked		9	11.2	2	90		No	Yes	No									No									1	2				Yes	24/05/18 (24HRS)	No labour	Elective	No
2421	May'18	Participant 1347	30	55	160	9218	2	G5P2L2A2 30+3WKS G.A 2 PREVIOUS LSCS WITH SCAR TENDERNESS	30	Multi	Multi	3	Booked	4	9	10.7	1	146		No	No	No								1	No									1	2				No		<6	Elective	No
2422	Jun'18	Participant 1348	30	51	160	11096	2	G2P1L1 38+2 WKS G.A 1 PREVIOUS LSCS	38	Multi	Multi	3	Booked	5	12	12.8		108		No	No	No								1	No									1	2				No		No labour	Elective	No
2423	Jun'18	Participant 1349	25			8996	1	PRIMI 38WKS G.A PROM WITH NON PROGRESS OF LABOR	38	Primi	Primi	3	Booked	4	10	11.4	2	106		No	No	No								1	No	1									2				No			>12	No
2424	Jun'18	Participant 1350	20	71	150	11256	2	PRIMI 40+1WKS GA WITH MSL	40	Primi	Primi	3	Booked	11	11	8.5		113		No	No	Yes									No						1				2				No		>12	<6	No
2425	Jun'18	Participant 1351	20	44.5	155	11363	2	G2P1L1 37WKS G.A WITH 1 PREVIOUS LSCS WITH FETAL DISTRESS	37	Multi	Multi	3	Booked	10	8	9		130		No	No	No								1	No									1	2				No			Elective	No
2426	Jun'18	Participant 1352	20	67	149	11106	2	PRIMI 35+4WKS G.A WITH OLIGOHYDROMINAS WITH FETAL DISTRESS	35	Primi	Primi	3	Booked	1	13	13.2		79		No	No	No								1	No		1								2				Yes	INJ BENTNOS AT 24/06/18 AT 5PM (5DAYS		<6	No
2427	Jun'18	Participant 1353	24	45	153	11577	2	G2P1L1 38WKS G.A 1 PREVIOUS LSCS WITH HYPOTHYROIDISM WITH GEST HTN	38	Multi	Multi	3	Booked	7	7	10.3	2	85		No	Yes	Yes									No									1	2				No		<6	Elective	No
2428	Jun'18	Participant 1354	23	54	152	11223	2	PRIMI 39+4WKS G.A PROM WITH NON PROGRESS OF LABOUR	39	Primi	Primi	3	Booked	10	11	12.2	2	84		No	No	No								1	No	1									1	PROM .12HRS	TAXIM	4	No			>12	No
2429	Jun'18	Participant 1355	25	39	145	9995	1	G2P1L1 + 38WKS + 1 PREVIOUS LSCS WITH BREECH	38	Multi	Multi	1	Booked	9	7	14	2	97		No	No	No								1	No									1	2				No		No labour	Elective	No
2430	Jun'18	Participant 1356	19			9989	1	PRIMI 38+3WKS G.A GEST HTN FEFAL DISTRESS WITH MSL	38	Primi	Primi	3	Unbooked		9	11.3	2	72		No	Yes	No									No						1				2				No			<6	No
2431	Jun'18	Participant 1357	30	51	153	10225	2	G3P2L1D1 36+WKS G.A 2 PREVIOUS LSCS WITH MSL	36	Multi	Multi	3	Booked	4	10	11.3	2	93		No	Yes	Yes									No						1				2				Yes	09/06/18 AT 08;20PM15HRS	<6	Elective	No
2432	Aug'18	Participant 1358	25	41	150	14325	1	G2P1L1 + 38WKS 1 PREVIOUS LSCS	38	Multi	Multi	1	Booked	6	7	11.6		82		No	No	No								1	No									1	2				No		No labour	Elective	No
2433	Aug'18	Participant 1359	24	51	156	14157	1	G2P1L1 +1 PREVIOUS LSCS 40 WKS	40		Multi	3	Unbooked		7	9.9		83		No	No	No								1	No									1	2				No		No labour	Elective	No
2434	Jul'18	Participant 1360	20	52	154	10412	1	PRIMI 38+5WKS G.A NON PROGRESS OF LABOUR WITH FAILED INDUCTION	38	Primi	Primi	3	Booked	9	30	10	2	120		No	No	No								1	No	1	1								1	PROM	INJ AMPICILLIN	4	Yes	24 DAYS	No labour		No
2435	Jul'18	Participant 1361	23	53	152	12257	1	G3P2L1D1 38+1WKS G.A 1 PREVIOUS LSCS	38	Multi	Multi	3	Booked	9	8	12.1	2	78		No	No	No								1	No									1	2				No		No labour	Elective	No
2436	Jul'18	Participant 1362	33	51	149	12084	1	PRIMI + 41 WKS WITH FETAL DISTRESS WITH K\C\O HYPOTHYROIDISM	40	Primi	Primi	3	Booked	9	10	7.4		124		No	No	Yes									Yes							c/o severe fever	1		2				No		<6	Elective	No
2437	Jul'18	Participant 1363	25	45	150	11827	1	PRIMI 38WKS OF G.A WITH BREECH	38	Primi	Primi	1	Booked	10	9	11.8	2	75		No	No	No								1	No									1	2				No		No labour	Elective	No
2438	Jul'18	Participant 1364	25	75	156	11775	1	G3P2L2 36WKS G.A WITH 2 PREVIOUS LSCS WITH BREECH PRESENTATION	36	Multi	Multi	1	Booked	6	10	12		118		No	No	No								1	No									1	2				Yes	04/07/18 AT 11.30 PM(2DAYS)	No labour	Elective	No
2439	Jul'18	Participant 1365	22	45	144	11665	1	G3P1L1A1 38WKS OF G.A WITH RH-VE PREGNANCY WITH 1 PREVIOUS LSCS	38	Multi	Multi	1	Booked	11	7	12	2	81		No	No	No								1	No									1	2				No		No labour	Elective	No
2440	Jul'18	Participant 1366	24	45	149	11436	1	G2P1L1 36WKS G.A WITH 1 PREVIOUS LSCS WITH IUGR	36	Multi	Multi	1	Booked	7	14	10.8	2	95		No	No	No								1	Yes										2				Yes	29/06/18 AT 6.20PM 6DAYS	No labour	Elective	No
2441	Jul'18	Participant 1367	26	67.05	162	12293	1	G4P2L2A1 37WKS 2 PREVIOUS LSCS WITH UTI	37	Multi	Multi	3	Booked	11	7	13	2	105		No	No	No						1	UTI		No									1	2				No		No labour	Elective	No
2442	Jul'18	Participant 1368	20	50	153	12204	1	PRIMI 39WKS G.A WITH GEST HTN WITH MSL	39	Primi	Primi	3	Booked	3	7	13.3	2	77		No	Yes	No									No						1				2				No		<6	<6	No
2443	Jul'18	Participant 1369	22	48	145	11915	1	PRIMI 38+6WKS G.A WITH NON REACTIVE NST WITH PROM WITH PRODROMAL LABOR	38	Primi	Primi	3	Booked	7	7	8.2		110		No	No	No								1	No	1									1	PROM	INJ AMPICILLIN	2	No		<6	<6	No
2444	Jul'18	Participant 1370	33	78	145	11786	1	G3P2L1D1 + 2 PREVIOUS LSCS- WITH SCAR TENDERNESS WITH 37 WKS	37		Multi	3	Booked	9	7	9.3	2	82		No	No	No								1	No									1	2				No		<6	Elective	No
2445	Jul'18	Participant 1371	19	65	136	11703	1	PRIMI 40WKS G.A WITH PRODEMD IN LABOUR WITH NON REACTIVE NST(NITRO +) WITH MSL	40	Primi	Primi	3	Booked	4	7	11.4	2	89		No	No	No						1	RETRO+VE		No						1				2				No			Elective	No
2446	Jul'18	Participant 1372	20	45	150	11619	1	PRIMI 40+2WKS G.A WITH FETAL DISTRESS	40	Primi	Primi	3	Booked	8	8	9.3		111		No	No	No								1	No									1	2				No		<6	<6	No
2447	Jul'18	Participant 1373	28			13924	2	G2P1L1 +40+2WKS GA IN LABOUR WITH FETAL DISTRESS WITH ARREST OF DESCENT	40	Multi	Multi	3	Unbooked		6	11.1				No	No	No								1	No									1	2				No			Elective	No
2448	Jul'18	Participant 1374	25	50	141	13668	2	PRIMI 39+6WKS G.A PRODROMAL LABOUR WITH NON PROGRESS OF LABOR	39	Primi	Primi	3	Booked	9	7	7.9	2	97		No	No	Yes									No									1	2				No		>12	>12	No
2449	Jul'18	Participant 1375	33			13663	1	G2P1L1 + 36WKS + 1PREVIOUS LSCS WITH GEST HTN KCO HYPOTHYROIDISM	36	Multi	Multi	1	Unbooked		7	12.2	2	135		No	Yes	Yes									No									1	2				Yes	DATE N/A	No labour	Elective	No
2450	Jul'18	Participant 1376	26	45	151	13697	2	G2P1L1 35+3WKS G.A WITH 1 PREVIOUS LSCS EITH PRE TERM LABOUR	35	Multi	Multi	3	Booked	6	7	8.6		88		No	No	No								1	No									1	2				No		<6	Elective	No
2451	Jul'18	Participant 1377	25	45	149	13107	1	G2P1L0D1 + 37WKS +1 PREVIOUS LSCS WITH GEST HTN KC O HYPOTHYROIDISM	37	Multi	Multi	1	Booked	12	14	13.1		90		No	Yes	Yes									No		1								2				Yes	30/06/18 (1MONTH)	No labour	Elective	No
2452	Jul'18	Participant 1378	24	56	162	13656	1	G3P2L2 36+6WKS G.A WITH P PROM WITH FETAL DISTRESS	36	Multi	Multi	3	Booked	9	7	9.8		86		No	No	No								1	No	1									1	P PROM	INJ AMPICILLIN	1	Yes	13/07/18 (14DAYS)	<6	<6	No
2453	Jul'18	Participant 1379	32	48	143	13478	2	G4P2L2A1 WITH 1 PREVIOUS LSCS + 36WKS OVERT DAIBETIC ON INSULIN WITH SCAR TENDERNESS	36	Multi	Multi	3	Booked	11	8	10.7	1	89		Yes	No	No									No					1					2				No		<6	Elective	No
2454	Jul'18	Participant 1380	26	42	156	13451	1	G2P1L1 +38WKS + 1 PREVIOUS LSCS WITH GEST HTN KCO HYPOTHYROIDISM	38	Multi	Multi	3	Booked	14	7	10.1		126		No	Yes	Yes									No									1	2				No		<6	Elective	No
2455	Jul'18	Participant 1381	30	37	130	13461	1	G4P2L1A1D1 WITH 36WKS + 1 PREVIOUS LSCS WITH AFI NILL	36	Multi	Multi	3	Booked	11	7	11		87		No	No	No								1	No									1	2				No		No labour	Elective	No
2456	Jul'18	Participant 1382	19	63	148	13180	2	PRIMI 39+6WKS G.A MSL WITH ARREST OF CERVICAL DILATION	39	Primi	Primi	3	Booked	7	10	11.1		89		No	No	No								1	No						1				2				No			<6	No
2457	Jul'18	Participant 1383	20	44	163	13039	2	PRIMI 40+2WKS G.A WITH FETAL TACHYCARDIA	40	Primi	Primi	3	Booked	11	8	12.4	2	92		No	No	Yes									No									1	2				No		<6	<6	No
2458	Jul'18	Participant 1384	22	56	164	12875	2	G2P1L1 + 1 PREVIOUS LSCS- 31WKS ANTEPARTUM HAEMORRHAGE WITH ?PPROM WITH AFI 5 CM ?IUGR	31	Multi	Multi	3	Unbooked		10	12	2	87		No	No	No								1	No	1						APH	1		1	PROM &APH	C.AMPI 500MG QID T MEFROGAL 400MG TID	4	Yes		No labour	>12	No
2459	Jul'18	Participant 1385	24	51	152	12985	2	G3P2L2 + 35WKS + 2 PREVIOUS LSCS (FAILED TUBECTOMY STERILIZATION)	35	Multi	Multi	3	Booked	3	7	9.6		81		No	No	No								1	No									1	2				Yes	ON 28/06/18 (2DAYS)	<6	Elective	No
2460	Jul'18	Participant 1386	24	40	145	12367	2	G5P2L2A2 37+1WKS G.A 2 PREVIOUS LSCS WITH RH-VE PREGNANCY	37	Multi	Multi	3	Booked	7	9	12.7	2	82		No	No	No								1	No									1	2				Yes	11/07/18 AT 11:25AM 9 24HRS)	No labour	Elective	No
2461	Jul'18	Participant 1387	20			12365	2	G2P1L1 38+2WKS G.A WITH 1 PREVIOUS LSCS	38	Multi	Multi	1	Booked	7	8	8.8	2	101		No	No	No								1	No									1	2				No		No labour	Elective	No
2462	Jul'18	Participant 1388	29	54	154	11589	2	PRIMI 38+1WKS G.A RH-VE PREGNANCY WITH GEST HTN WITH THICK MSL WITH PREECLAMPSIA	38	Primi	Primi	3	Booked	9	20	12		99		No	Yes	No									No		1				1				2				No		>12	Elective	No
2463	Jul'18	Participant 1389	21	50	150	11982	2	G3P2L1D1 37+4WKS G.A WITH 2 PREVIOUS LSCS	37	Multi	Multi	1	Booked	10	7	10.2	2	78		No	No	No								1	No									1	2				No		No labour	Elective	No
2464	Jul'18	Participant 1390	28	53	150	12142	1	PRIMI 38+6WKS G.A WITH NON PROGRESSION OF LABOR WITH RELATIVE CPD WITH FETAL DISTRESS WITH MSL	38	Primi	Primi	1	Booked	2	6	11.1	2	88		No	No	No								1	No						1				2				No		No labour	Elective	No
2465	Jul'18	Participant 1391	21	45	154	11938	2	G2P1L1 35WKS OF G.A 1 PREVIOUS LSCS WITH RH-VE PREGNANCY	35	Multi	Multi	3	Booked	4	7	9.3		114		No	No	No								1	No									1	2				No			Elective	No
2466	Jul'18	Participant 1392	25	65	148	11095	2	G3P1L1A1 37WKS G.A WITH GDM ON METFORMIN WITH GEST HTN WITH EXESS SHOW AND ARREST CERVICAL DAILATATION	37	Multi	Multi	3	Booked	6	17	11.2		88		Yes	Yes	No									No		1			1					2				No		>12	Elective	No
2467	Jul'18	Participant 1393	32	52	163	13087	1	G3P1L1A1 + 37WKS + 1 PREVIOUS LSCS WITH OVERT DAIBETIC ON METFORMIN & GEST HTN	37	Multi	Multi	1	Unbooked		10	11.4	2	212		No	Yes	No									No									1	2				Yes	ON 13/07/18 11DAYS	No labour	Elective	No
2468	Jun'18	Participant 1394	28			11513	1	G3P2L2 38WKS G.A 2 PREVIOUS LSCS HYPOTHYROIDISM	38	Multi	Multi	1	Booked	11	7	11.5	2	93		No	No	Yes									No									1	2				No		No labour	Elective	No
2469	Jun'18	Participant 1395	25	39	143	11514	1	G2P1L1 38+4WKS G.A 1 PREVIOUS LSCS	38	Multi	Multi	1	Booked	14	7	12.7		113		No	No	No								1	No									1	2				No		No labour	Elective	No
2470	Jun'18	Participant 1396	21	77	162	10556	2	PRIMI +39WKS WITH THICK MSL WITH AFI 6-7CM IN EARLY LABOR	39	Primi	Primi	3	Booked	5	8	12.7	2	71		No	No	No								1	No						1				2				No			<6	No
2471	Aug'18	Participant 1397	28	53	151	13752	2	G7P3A3D3 36WKS WITH BOH WITH PRE TERMLABOR	36	Multi	Multi	3	Booked	10	18	13.6		83		No	No	No								1	No							GENITAL WARTS	1		1	FOUL SMELLING OF VAGINAL DISCHARGE	INJ TAXIM 1GM BD INJ METROGYL TID	4	Yes		<6	Elective	No
2472	Aug'18	Participant 1398	25			13862	1	G3P2L1 A1 +39WKS WITH THICK MSL WITH EQUIVOCAL NST	39	Multi	Multi	3	Booked	12	9	9	2	74		No	No	No								1	No						1				2				No			<6	No
2473	Aug'18	Participant 1399	21	48	155	14013	1	PRIMI 39WKS OF G.A MSL	39	Primi	Primi	3	Booked	11	7	11.3		72		No	No	No								1	No						1				2				No			Elective	No
2474	Aug'18	Participant 1400	22	50	153	14102	2	PRIMI 39WKS GA BREECH PRESENTATION K\C\O HYPOTHYROIDISM	39	Primi	Primi	3	Booked	6	6	11.5		80		No	No	Yes	1								No									1	2				No		<6	Elective	No
2475	Aug'18	Participant 1401	19	82	161	13968	1	G3P1L1A1 37+1WKS GA 1 PREVIOUS GEST HTN	37	Multi	Multi	3	Booked	3	12	11.2	2	83		No	Yes	No									No									1	2				Yes	ON 08/07/18 (1 MONTH)	No labour	Elective	No
2476	Aug'18	Participant 1402	26	56	142	14176	1	G3P1L1A1 +37WKS + 1 PREVIOUS LSCS	37	Multi	Multi	1	Booked	6	7	13.1		75		No	No	No								1	No									1	2				No		No labour	Elective	No
2477	Aug'18	Participant 1403	26	62	151	13292	1	G3P2L2 + 35WKS + PREVIOUS LSCS +TWINS + GDM ON DIET + MOD ANEMIA	35	Multi	Multi	3	Booked	11	18	8.5	2	73		Yes	No	No									Yes		1			1					2				Yes	ON 26/07/18 AT 6PM 9DAYS	No labour	Elective	No
2478	Sep'18	Participant 1404	30	45	163	17075	2	G4P2L2 A1 + 38 WKS +1 PREVIOUS LSCS WITH NON REASSURING NST	38	Multi	Multi	3	Unbooked		8	11.6	2	98		No	No	No								1	No									1	2				No		No labour	Elective	No
2479	Sep'18	Participant 1405	25			17132	1	G2P1L1 38+3WKS G.A WITH MSL WITH FETAL DISTRESS	38	Multi	Multi	3	Unbooked		7	13.4		98		No	No	No						1	FEVER		No						1				1	FEVER	INJ TAXIM 1 GM	2	No		<6	<6	No
2480	Aug'18	Participant 1406	23	45	142	14434	1	G3P2L2 +37WKS +2 PREVIOUS LSCS WITH BREECH KCO HYPOTHYROIDISM	37	Multi	Multi	1	Booked	7	10	11.5	2	103		No	No	Yes									No									1	2				Yes	08/08/18 AT 5;45PM (24HRS)	No labour	Elective	No
2481	Aug'18	Participant 1407	22	42	150	14526	1	PRIMI + 38WKS WITH THICK MSL	38	Primi	Primi	3	Booked	14	9	11.6		104		No	Yes	No									No						1				2				No			<6	No
2482	Jul'18	Participant 1408	23	48	147	13835	1	G2P1L1 + 38WKS + 1 PREVIOUS LSCS	38	Multi	Multi	1	Booked	3	7	11.2	2	75		No	No	No								1	No									1	2				No		No labour	Elective	No
2483	Jul'18	Participant 1409	25			12746	1	G2P1L1 + 38WKS + 1 PREVIOUS LSCS	38	Multi	Multi	1	Booked	5	7	11.2	2	128		No	No	No								1	No									1	2				Yes	2HRS	No labour	Elective	No
2484	Sep'18	Participant 1410	27	42	154.5	16260	1	G3P2L2 +37WKS +2 PREVIOUS LSCS	37	Multi	Multi	3	Booked	9	11	10.8	2	122		No	No	No								1	No									1	2				Yes	ON 04/09/18 AT 12;50 PM (2DAYS)	<6	Elective	No
2485	Sep'18	Participant 1411	22	53	153	17433	2	G3P1L1A1 38+2WKS , 39+2 WKS 1 PREVIOUS LSCS	38	Multi	Multi	3	Booked	2	8	10.8	2	84		No	No	No								1	No									1	2				No		<6	Elective	No
2486	Sep'18	Participant 1412	24	42	143	17540	2	PRIMI 34WKS OF G.A WITH PROM WITH FD	34	Primi	Primi	3	Unbooked		9	12.3	2	108		No	No	No								1	No	1									1	P PROM	INJ TAXIM 1GM	2	Yes	ON 19/09/18 (4DAYS)	>12	>12	No
2487	Sep'18	Participant 1413	24	45	146	17076	1	G3P2L2 38WKS OF G.A 2 PREVIOUS LSCS K\C\O HYPOTHYROIDISM	38	Multi	Multi	3	Booked	11	9	11.5		120		No	No	Yes									No									1	2				Yes	ON 18/09/18 3;30PM (8HRS)		Elective	No
2488	Sep'18	Participant 1414	25	64	149	17106	1	G3P2L2 36+4WKS G.A WITH 2 PREVIOUS LSCS	36	Multi	Multi	3	Booked	12	9	11.5	2	84		No	No	Yes									No									1	2				Yes	18/09/18 AT 5;30PM (4;30HRS)	No labour	Elective	No
2489	Sep'18	Participant 1415	26	48	158	17071	1	G4P3L2D1 +36WKS + 2PREVIOUS	36	Multi	Multi	3	Unbooked		9	11.2		78		No	No	No								1	No									1	2				Yes	2DAYS	<6	Elective	No
2490	Sep'18	Participant 1416	23			16705	1	G3P2L2 39WKS OF G.A WITH CORD PROLAPSED	39	Multi	Multi	3	Booked	8	7	11.7		128		No	No	No								1	No									1	2				No			<6	No
2491	Sep'18	Participant 1417	25	50	161	17266	1	G2P1L1 39+2WKS G.A WITHEN 1 PREVIOUS LSCS PAIN ABD	39	Multi	Multi	3	Booked	8	8	10.4	1	78		No	No	No								1	No									1	2				No		<6	Elective	No
2492	Sep'18	Participant 1418	19	65	147	17281	1	PRIMI 37+4WKS G.A BREECH WITH SEVERE OLIGOHYDROMNIOS	37	Primi	Primi	3	Booked	13	9	13.3	2	59		No	No	No								1	No									1	2				Yes	8/18/2018	No labour	Elective	No
2493	Sep'18	Participant 1419	28	70	156	17026	2	G4P2L2 + 39WKS + 2 PREVIOUS LSCS WITH MSL	39	Multi	Multi	3	Booked	5	7	8.8		87		No	No	No								1	Yes						1				2				No		<6	<6	No
2494	Sep'18	Participant 1420	25	86	161	17004	2	PRIMI 38WKS OF G.A MSL	38	Primi	Primi	3	Booked	5	9	12.4		83		No	No	No								1	No									1	2				No			Elective	No
2495	Sep'18	Participant 1421	23	60	143	16465	1	PRIMI + 37WKS WITH NON PROGRESSION OF LABOR WITH SEVERE PRE ECLAMPSIA	37	Primi	Primi	3	Booked	6	9	9.6	2	114		No	Yes	No									Yes	1									1	PROM 13HRS	T. TAXIM 200MG BD	1	No			>12	No
2496	Sep'18	Participant 1422	24	60	140	16726	1	G2A1 38WKS OF G.A WITH SHORT STATURE WITH FD	38	Multi	Primi	3	Booked	11	9	12.2		135		No	Yes	No									No									1	2				No			Elective	No
2497	Sep'18	Participant 1423	19	47	142	16603	2	PRIMI 39+6WKS G.A WITH PROM WITH FETAL DISTRESS WITH MSL	39	Primi	Primi	3	Booked	14	14	13.5		125		No	No	No								1	No	1	1				1				1	PROM	INJ AMPICILLIN	1	No		>12	>12	No
2498	Sep'18	Participant 1424	24	65	148	16563	1	G2P1L1 37WKS OF G.A 1 PREVIOUS LSCS	37	Multi	Multi	1	Booked	13	14	11.2	2	201		No	No	No								1	No			1							2				Yes	ON 08/09/18 AT 6PM (3DAYS)	No labour	Elective	No
2499	Sep'18	Participant 1425	28	58	146	16828	1	PRIMI 39WKS OF G.A PROM WITH OBLIQUE LIE IN PRODROMAL LABOR K\C\O HYPOTHYROIDISM	39	Primi	Primi	3	Booked	9	6	11.1		96		No	No	Yes									No	1									2	PROM	INJ AMPICILLN 1GM	1	No				No
2500	Sep'18	Participant 1426	23	60	159	16178	2	G2P1L1 +40WKS + 1 PREVIOUS LSCS	40	Multi	Multi	3	Booked	6	8	10		99		No	Yes	No									No									1	2				No		<6	Elective	No
2502	Sep'18	Participant 1427	25	80	158.9	15950	1	PRIMI 35WKS OF G.A WITH PRE ECLAMPSIA WITH NON PROGRES OF LABOUR	35	Primi	Primi	3	Booked	3	14	11.2	2	72		No	Yes	No									No		1								1	PROLONGED LABOUR	TAXIM		Yes	ON 30/08/18 (7DAYS)		Elective	No
2503	Sep'18	Participant 1428	24			16288	1	G3P2L2 WITH 37WKS	37	Multi	Multi	1	Booked	5	14	10.2		97		No	No	No								1	No									1	2				No		No labour	Elective	No
2504	Sep'18	Participant 1429	26	65	157	16375	2	G2P1L 1 38+1WKS G.A WITH 1 PREVIOUS LSCS	38	Multi	Multi	1	Booked	4	8	13.3	2	90		No	No	No								1	No									1	2				No		No labour	Elective	No
2505	Sep'18	Participant 1430	22	50	151	16234	1	PRIMI 39+3WKS G.A WITH CPD	39	Primi	Primi	3	Booked	14	10	11.4	2	95		No	No	Yes									No									1	2				No		<6	<6	No
2506	Sep'18	Participant 1431	29	54	153	16567	2	G3P1L1A1 36WKS OF G.A 1 PREVIOUS LSCS WITH SEVERE PRE ECLAMPSIA	36	Multi	Multi	3	Booked	7	10	12.4		95		No	Yes	No									No									1	2				No		No labour	Elective	No
2507	Sep'18	Participant 1432	27	43	149	16454	1	PRIMI 38WKS G.A IN PRODOMINAL LABOUR ARREST OF CERVIX	38	Primi	Primi	3	Booked	10	9	11.4	2	97		No	No	No								1	No				1						2				No		>12	<6	No
2508	Sep'18	Participant 1433	24			16561	1	G2P1L0 36+6WKS G.A TWINS GEST 1 PREVIOUS LSCS DECREASED FETAL MOVEMENTS WITH CERVICAL CERCLAGE K\C\O HYPOTHYROIDISM	36	Multi	Multi	3	Unbooked		9	13.9	2	81		No	No	Yes									No									1	2				No		<6	Elective	No
2509	Sep'18	Participant 1434	28	45	141	16670	2	G3P2L2 37WKS OF G.A 2 PREVIOUSLSCS	37	Multi	Multi	3	Booked	4	10	8.1		175		No	No	No								1	Yes										2				No		No labour	Elective	No
2510	Sep'18	Participant 1435	20	45	148	16821	2	PRIMI 40WKS G.A WITH AFI 8-9 CM	40	Primi	Primi	3	Booked	8	9	11.4	2	102		No	No	No								1	No									1	2				No			Elective	No
2511	Sep'18	Participant 1436	23	62	152	16816	2	G2P1L1 38WKS 1 PREVIOUS LSCS WITH GEST HTN	38	Multi	Multi	3	Unbooked		10	8.6	2	78		No	Yes	No									Yes										2				No		No labour	Elective	No
2512	Jul'18	Participant 1437	23	45	150	12646	2	G3P2L2 37+4WKS G.A 2 PREVIOUS LSCS	37	Multi	Multi	3	Booked	4	7	9.9		71		No	No	No								1	No									1	2				No		No labour	Elective	No
2513	Jul'18	Participant 1438	22	45	150	12691	2	PRIMI + 38WKS WITH GEST THROMBOCYTOPENIA WITH PROM WITH FETAL DISTRESS	38	Primi	Primi	3	Booked	13	12	12.6	2	96		No	No	No								1	No	1						GEST THROMBOCYTOPENIA	1		2				Yes	ON 16/06/18 (1MONTH )		Elective	No
2514	Jul'18	Participant 1439	23			12539	2	PRIMI 40WKS OF F.D WITH PIH WITH MSL	40	Primi	Primi	3	Unbooked		8	9.6	1	76		No	No	No								1	No						1				2				No			Elective	No
2515	Oct'18	Participant 1440	30	56	158	20250	1	G2P1L1 37 WKS WITH 1 PREVIOUS LSCS WITH GDM ON DIET WITH K\C\O HYPOTHYROIDISM	37	Multi	Multi	3	Booked	13	7	16.3	1	80		Yes	No	Yes									No					1					2				No		No labour	Elective	No
2516	Nov'18	Participant 1441	20	44	147	20196	1	PRIMI WITH F.D WITH NON REASSURING NST + 39WKS WITH GASTROENTERITIS WITH HYPOTHYROIDISM	39	Primi	Primi	3	Booked	13	9	12		114		No	No	Yes						1	GASTROENTERITIS		No									1	2				No			Elective	No
2517	Oct'18	Participant 1442	25	31	143	20139	2	G2A1 + 40 WKS WITH GEST HTN WITH NON PROGRESS OF LABOR WITH MSL	40	Multi	Primi	3	Booked	7	10	11.7	2	83		No	Yes	No									No				1		1				2				No		>12	Elective	No
2518	Oct'18	Participant 1443	29			20054	1	G2P0 A1 39+3 WKS SID WITH RH -VE PREGNANCY WITH FETAL DISTRESS WITH PLACENTA ABRUPTION	39	Multi	Primi	3	Booked	8	9	13.29	2	73		No	No	No								1	No				1						2				No		No labour	Elective	No
2519	Oct'18	Participant 1444	24	58	155	20023	1	G2P1L0D1 + 37WKS WITH THREATENED PRETERM WITH MSL	37	Multi	Multi	3	Booked	8	7	10.6	2	138		No	No	No								1	No	1					1				1	PROM (9HRS)	INJ AMPICILLIN 1GM	1	No			Elective	No
2520	Nov'18	Participant 1445	29	47	141	21392	1	G2P1L1 34WKS G.A 1 PREVIOUS LSCS LABOUR WITH RH-VE WITH SCAR TENDERNESS	34	Multi	Multi	3	Booked	13	8	10.8	2			No	No	No								1	No									1	2				Yes	INJ BETARSOL 19/11/18 4PM	<6	Elective	No
2521	Nov'18	Participant 1446	29			21030	1	G2P1L1 38WKS G.A 1 PREVIOUS LSCS WITH ANEMIA	38	Multi	Multi	3	Booked	7	12	7.4		96		No	No	No								1	No									1	1	ANEMIA	APICILLIN	5	No		No recorded	No recorded	No
2522	Nov'18	Participant 1447	27	49	153	20940	2	PRIMI 40+2WKS G.A GDM NON REACTIVE NST WITH GEST THROMBOCYTOPENIA	40	Primi	Primi	3	Booked	16	13	12.4	2	84		Yes	No	Yes									No									1	1	ANEEMIA , GDM	AMPICILLIN	5	No		<6	<6	No
2523	Nov'18	Participant 1448	22	49	150	20930	1	G3P1L1A1 38WKS WITH 1 PREVIOUS LSCS	38	Multi	Multi	1	Booked	7	8	12.1	2	78		No	Yes	No									No									1	2				No		No labour	Elective	No
2524	Nov'18	Participant 1449	25	40	156	20893	2	G3P2L2 37WKS OF G.A 2 PREVIOUS LSCS	37	Multi	Multi	1	Booked	10	9	11.4	2	69		No	No	No								1	No									1	2				No		No labour	Elective	No
2525	Nov'18	Participant 1450	31	49	149	20870	1	G3P2L2 + 2PREVIOUS LSCS 38WKS	38	Multi	Multi	3	Booked	10	9	10.7	2	75		No	No	No								1	No									1	2				No		<6	Elective	No
2526	Nov'18	Participant 1451	29	44	158	20875	1	G3P2L2 39WKS OF G.A 2 PREVIOUS LSCS GDM ON METFORMIN	39	Multi	Multi	3	Booked	7	7	10.6	2	89		Yes	No	No									No					1					2				No			Elective	No
2527	Nov'18	Participant 1452	27			20871	1	G3P1L1A1 +38WKS + 1 PREVIOUS LSCS	38	Multi	Multi	1	Booked	6	7	12.2	2	98		No	No	No								1	No									1	2				Yes	ON 02/11/18	No labour	Elective	No
2528	Nov'18	Participant 1453	22	40	150	20774	1	G2P1L1 37WKS WITH 1 PREVIOUS LSCS	37	Multi	Multi	1	Booked	12	9	13.1	2	120		No	No	No								1	No									1	2				Yes	ON 11/11/18 AT 5PM	No labour	Elective	No
2529	Nov'18	Participant 1454	27	66	152	20643	2	G3P2L2 37 WKS 2 PREVIOUS LSCS	37	Multi	Multi	3	Booked	4	8	12		92		No	No	No								1	No									1	2				Yes	SINGLE DOSE AT 1PM 08/11/18	No labour	Elective	No
2530	Nov'18	Participant 1455	20	63	150	20638	2	G2P1L1 38WKS G.A WITH 1 PREVIOUS LSCS	38	Multi	Multi	1	Unbooked		7	10.9	2	98		No	No	No								1	No									1	2				No		No labour	Elective	No
2531	Oct'18	Participant 1456	25	73	160	19448	2	G3P1L0A1D1 + 1 PREVIOUS LSCS- 37 WKS	37	Multi	Multi	1	Booked	14	10	10.9	2	99		No	No	No								1	No									1	2				Yes	DATE NOT MENTIONED	No labour	Elective	No
2532	Oct'18	Participant 1457	29			19392	1	G3P2L2 + 2 PREVIOUS LSCS + RH-VE WITH GDM ON DIET- 38 WKS	38	Multi	Multi	1	Booked	3	9	11.7	1	80		Yes	No	No									No					1					2				No		No labour	Elective	No
2533	Oct'18	Participant 1458	29	50	144	19389	1	G4P2L2A1 +2 PREVIOUS LSCS- 37WKS	37	Multi	Multi	3	Booked	5	9	11.2	2	81		No	No	No								1	No									1	2				Yes	AT 40.30PM ON 20/10/18	<6	Elective	No
2534	Oct'18	Participant 1459	28			19377	2	PRIMI 40 WKS G.A WITH THICK MSL WITH RH-VE PREGNENCY	40	Primi	Primi	3	Unbooked		7	9.4	2	106		No	No	No								1	No						1				2				No		<6	<6	No
2536	Oct'18	Participant 1460	22	55	156	18880	1	G2P1L1 37+5WKS G.A 1 PREVIOUS LSCS IN LABOUR WITH GEST HTN	37	Multi	Multi	3	Booked	12	8	13	2	114		No	No	No								1	No									1	2				No		<6	<6	No
2537	Oct'18	Participant 1461	29	64	157	18825	2	G2P1L1 37WKS OF G.A 1 PREVIOUS LSCS	37	Multi	Multi	1	Booked	6	7	13.2		80		No	No	No								1	No									1	2				No		No labour	Elective	No
2539	Sep'18	Participant 1462	21	76	156	17633	1	PRIMI 40+1WKS G.A PROM WITH NON REACTIVE NST	40	Primi	Primi	3	Booked	12	10	12.1		111		No	No	No								1	No	1									1	PROM	INJ TAXIM 1GM	2	No		>12	>12	No
2540	Sep'18	Participant 1463	29	45	144	17563	1	G2P1L1 36WKS 1 PREVIOUS LSCS PPROM KCO HYPOTHYROIDISM	36	Multi	Multi	3	Booked	3	8	7.2	2	126		No	No	Yes									No	1									1	PROM	INJ AMPICILLIN 1GM	2	Yes	24/09/18 AT 9;00PM	No labour	>12	No
2541	Sep'18	Participant 1464	24	56	157	17549	2	G2A1 38+2WKS G.A WITH BREECH	38	Multi	Primi	1	Booked	9	10	11.6	2	69		No	No	No								1	No									1	2				No		No labour	Elective	No
2542	Sep'18	Participant 1465	22	48	158	17444	2	G2P1L1 38+1WKS G.A 1 PREVIOUS LSCS BREECH	38	Multi	Multi	3	Booked	6	12	12		124		No	No	No								1	No									1	2				No		No labour	Elective	No
2543	Sep'18	Participant 1466	24	48	148	17345	2	PRIMI 36WKS OF G.A MSL WITH GDM ON DIET	36	Primi	Primi	3	Booked	11	13	12.9	2	74		Yes	No	No								1	No					1	1				2				Yes	ON 22/09/18		<6	No
2544	Oct'18	Participant 1467	26	54	157	17372	1	G2A1 38WKS WITH BREECH PRESENTATION WITH LOW LYING PLACENTA	38	Multi	Primi	1	Booked	8	20	12.8	2	126		No	No	No								1	No									1	2				Yes	ON 23/09/18	No labour	Elective	No
2545	Oct'18	Participant 1468	24			18666	2	G2P1L1 37+5 WKS G.A WITH 1 PREVIOUS LSCS WITH PROM	37	Multi	Multi	3	Booked	5	7	11.3	2	74		No	No	No								1	No	1									2				No		<6	<6	No
2546	Oct'18	Participant 1469	31	53	145	18571	1	G3P1L1A1 39WKS OF G.A WITH 1 PREVIOUS LSCS	39	Multi	Multi	1	Booked	10	10	11.6		131		No	No	No								1	No									1	2				No		No labour	Elective	No
2547	Oct'18	Participant 1470	30			18489	1	PRIMI 36WKS OF G.A WITH NON REACTIVE NST	36	Primi	Primi	3	Unbooked		7	11.2				No	No	No								1	No									1	2				No			Elective	No
2548	Oct'18	Participant 1471	26	50	151	18365	1	G2P1L1 37 WKS G.A 1 PREVIOUS LSCS	37	Multi	Multi	1	Booked	11	8	10.8		79		No	No	No								1	No									1	2				No		No labour	Elective	No
2549	Oct'18	Participant 1472	25	38	149.6	18319	1	G2P1L0 (IUFD)+ 1 PREVIOUS LSCS WITH BREECH PRESENTAION WITH OLIGIHYDROMINOS WITH MSL- 36 WKS	37	Multi	Multi	3	Booked	8	12	9.8	2	126		No	No	No			1						No						1				2				Yes	ON 05/10/18 AT 4PM	No labour	Elective	No
2550	Oct'18	Participant 1473	26	53	148	18284	1	PRIMI 39 WKS G.A SID WITH PROM WITH MSL	39	Primi	Primi	3	Booked	12	10	12.6	2	81		No	No	No								1	No	1					1				2				No		<6	<6	No
2551	Oct'18	Participant 1474	22			18276	2	G2P1L1 WITH 1 PREVIOUS LSCS- 39 WKS	40	Multi	Multi	3	Unbooked		7	11.2		87		No	No	No								1	No									1	2				No			Elective	No
2552	Aug'18	Participant 1475	20	48	159.3	14817	1	G3P1L1A1 + 1 PREVIOUS LSCS 37+5WKS G.A	37	Multi	Multi	1	Booked	11	8	10.5	2	107		No	No	No								1	No									1	2				No		No labour	Elective	No
2553	Sep'18	Participant 1476	21	58	156	17198	2	G2P1L1 38+2WKS (LMP,36, EDD) 1 PREVIOUS LSCS	38	Multi	Multi	1	Booked	5	13	13		95		No	No	No								1	No									1	2				No		No labour	Elective	No
2554	Sep'18	Participant 1477	25			17273	1	G3P2L2 35+5WKS 2 PREVIOUS LSCS	35	Multi	Multi	3	Booked	10	14	10.8	2	107		No	No	No								1	No									1	2				Yes	20/09/18 AT 6PM	No labour	Elective	No
2555	Sep'18	Participant 1478	25	42	152	17697	1	G3P2L2 38+3WKS G.A 1 PREVIOUS LSCS	38	Multi	Multi	3	Unbooked		9	11.4	1	75		No	No	No								1	No										2				No		<6	No recorded	No
2556	Oct'18	Participant 1479	22	68	152	17698	2	G3P2L2 39WKS OF G.A 2 PREVIOUS LSCS WITH MODERATE ANEMIA WITH THICK MSL	39	Multi	Multi	1	Booked	9	13	8.5	2	89		No	No	No									Yes						1				2				No		No labour	Elective	No
2557	Oct'18	Participant 1480	26	51	162	18175	2	PRIMI 39+2WKS (SEDD)& 40HORS IN PRODROMAL LABOUR WITH FETAL BRADYCARDIA WITH MSL	39	Primi	Primi	3	Booked	7	9	11.4		105		No	No	No								1	No						1				2				No		>12	Elective	No
2558	Oct'18	Participant 1481	21	42	146	19511	2	G2P1L1 + 38WKS 1 PREVIOUS LSCS WITH H/O PRE ECLAMPSIA	38	Multi	Multi	3	Booked	7	9	10	2	80		No	Yes	No									No							h/o pre eclampsia	1		2				Yes	ON 21/10/18 AT 6;10PM	No labour	Elective	No
2559	Oct'18	Participant 1482	26	80	148	19461	2	G2P1L1 38WKS G.A 1 PREVIOUS LSCS GDM ON METFORMIN & INSULIN	38	Multi	Multi	1	Booked	11	9	11.2	1	92		Yes	No	No									No					1					2				No		No labour	Elective	No
2560	Aug'18	Participant 1483	28	40	137	14336	1	G3P2L1D1 37WKS G.A 2 PREVIOUS LSCS WITH GDM ON METFORMIN WITH BREECH	37	Multi	Multi	1	Booked	12	16	11	1	84		Yes	No	No									No		1			1					2				Yes	08/08/18 AT 6PM (6DAYS)	No labour	Elective	No
2561	Aug'18	Participant 1484	26	55	156	14347	1	G3A2 39+2WKS G.A THICK MSL,KCO HYPOTHYROIDISM	39	Multi	Primi	3	Booked	7	9	11.1	1	89		No	No	Yes									No						1				2				No		<6	<6	No
2562	Aug'18	Participant 1485	29	73	153	14376	2	G2P1D1 38+6WKS G.A 1 PREVIOUS LSCS GNT HTN, HYPO THY	38	Multi	Multi	1	Booked	10	8	11	2	118		No	Yes	Yes									No									1	2				No		No labour	Elective	No
2563	Aug'18	Participant 1486	22	55	147	14524	1	G2P1L1 +38WKS + 1 PREVIOUS LSCS	38	Multi	Multi	1	Booked	9	8	10	2	72		No	No	No								1	No									1	2				Yes	2 HRS	No labour	Elective	No
2564	Aug'18	Participant 1487	20	45	147	14620	2	G3P2L1D1 WITH 38WKS G.A 1 PREVIOUS LSCS	38	Multi	Multi	3	Booked	8	12	11.6		87		No	No	No								1	No		1								2				No		No labour	Elective	No
2565	Aug'18	Participant 1488	27			14257	2	G3P1L1A1 37+6WKS G.A 1 PREVIOUS LSCS WITH GDM ON INSULIN WITH HYPOTHYROIDIDM	37	Multi	Multi	3	Booked	11	7	12.6		76		Yes	No	Yes									No					1					2				No			Elective	No
2566	Aug'18	Participant 1489	22	40	152	15203	2	G2P1L1 36WKS 1 PREVIOUS LSCS WITH IUGR	36	Multi	Multi	3	Booked	7	8	11.5	2	72		No	No	No								1	No									1	2				Yes	INJ BETONOSOL (18/08/18) 11PD		Elective	No
2567	Aug'18	Participant 1490	29			16065	2	G5P3L3A1 40WKS OF G.A WITH RH-VE PREGNANCY WITH BREECH	40	Multi	Multi	1	Unbooked		8	9.2	2	99		No	No	No								1	No									1	2				No		No labour	Elective	No
2568	Aug'18	Participant 1491	20	38	149.6	16108	1	G2P1L1 38WKS G.A 1 PREVIOUS LSCS IN EARLY LABOUR	38	Multi	Multi	3	Booked	7	8	13		100		No	No	No								1	No									1	2				No		<6	Elective	No
2569	Aug'18	Participant 1492	33	53	157	15204	2	G3P2L2 36WKS OF G.A 2 PREVIOUS LSCS WITH HO ECLAMPSIA IN PREV PREGNANCY	36	Multi	Multi	1	Booked	3	14	11.7		92		No	No	No								1	No									1	2				No		No labour	Elective	No
2570	Aug'18	Participant 1493	19			15703	2	PRIMI 40WKS OF G.A WITH THICK MSL WITH NON REASSURING NST	40	Primi	Primi	3	Unbooked		7	10		98		No	No	No								1	No						1				2				No			Elective	No
2571	Aug'18	Participant 1494	24	52	160.5	15736	1	PRIMI 40WKS OF G.A F.D WITH MSL	40	Primi	Primi	3	Booked	8	8	12	2	83		No	No	Yes									No						1				2				No			Elective	No
2572	Aug'18	Participant 1495	20			15766	1	G2P1L1 38WKS OF G.A 1 PREVIOUS LSCS WITH RH-VE PREGNANCY	38	Multi	Multi	1	Booked	7	8	13.3	2	128		No	No	No								1	No									1	2				No		No labour	Elective	No
2574	Aug'18	Participant 1496	21	46	150	15801	1	PRIMI 37+6WKS G.A PROM F.D WITH ONGOING IOL	37	Primi	Primi	3	Booked	13	8	12.9	2	93		No	No	Yes									No	1									1	PROM	INJ TAXIM	2	No		>12	>12	No
2575	Aug'18	Participant 1497	25	60	153	15882	2	G2P1L1 38WKS OF G.A WITH 1 PREVIOUS LSCS	38	Multi	Multi	3	Booked	7	10	12.4		98		No	No	No								1	No									1	2				No		No labour	Elective	No
2576	Aug'18	Participant 1498	32			15896	2	G2P1L1 WITH 37WKS OF G.A WITH 1 PREVIOUS LSCS IN LABOUR WITH RH-VE PREGNANCY	37	Multi	Multi	3	Unbooked		9	12.6	2	96		No	No	No								1	No									1	2				No		<6	Elective	No
2577	Aug'18	Participant 1499	23	48	160.5	15968	1	G2P1L1 38WKS OF G.A 1 PREVIOUS LSCS KCP HYPOTHYROIDISM	38	Multi	Multi	3	Booked	12	8	12.3		73		No	No	Yes									No									1	2				No		No labour	Elective	No
2578	Aug'18	Participant 1500	19	58	152	15985	1	PRIMI 40+2WKS G.A WITH PRODROMAL LABOR WITH FETAL DISTRESS HBSAG POSITIVE	40	Primi	Primi	3	Booked	3	9	11.7		127		No	No	No								1	No							HBSAG POSITIVE	1		2				No		<6	<6	No
2579	Nov'18	Participant 1501	20	50	145	20518	1	G3P1L1A1 + 1 PREVIOUS LSCS- 38WKS	38	Multi	Multi	1	Booked	14	11	12.1	2	95		No	No	No								1	No									1	2				No		No labour	Elective	No
2580	Nov'18	Participant 1502	28	47	154	20515	1	G2P1L1 36WKS OF G.A 1 PREVIOUS LSCS WITH PLACENTA PERVIA	36	Multi	Multi	3	Booked	10	10	12	2	79		No	No	No								1	No									1	2				Yes	ON 07/11/18 AT 7;30PM	No labour	Elective	No
2581	Nov'18	Participant 1503	22	46	156	20486	1	PRIMI 39 WKS G.A PROM WITH FETAL DISTRESS	39	Primi	Primi	3	Booked	6	7	11.9	2	87		No	No	Yes									No	1								1	2				No		No labour	Elective	No
2582	Nov'18	Participant 1504	23	37	147	20480	1	PRIMI 38WKS G.A NON REACTIVE NST	38	Primi	Primi	3	Booked	9	15	11.7	2	101		No	Yes	No									No									1	2				No			<6	No
2583	Nov'18	Participant 1505	31	56	143	20406	2	G2P1L1 37WKS G.A WITH 1 PREVIOUS	37	Multi	Multi	1	Booked	11	9	11.3	2	94		No	No	No								1	No									1	2				No		No labour	Elective	No
2584	Nov'18	Participant 1506	26	54	149	20326	1	G2A1 39+1WKS G.A NON REACTIVE NST WITH SEVERE OLIGOHYDROMNIOUS K\C\O HYPOTHYRODISM	39	Multi	Primi	3	Booked	7	10	9.5	2	74		No	No	Yes									No				1						2				No			<6	No
2585	Nov'18	Participant 1507	22	40	141	20253	1	G2P1L1 + 38WKS + 1 PREVIOUS LSCS K\C\O HYPOTHYROIDISM	38	Multi	Multi	1	Booked	6	9	9.7	1	74		No	No	Yes									No									1	2	TAXIM 01/11/18 ( 5DAYS)			No		No labour	Elective	No
2586	Aug'18	Participant 1508	27	36	149	15300	1	G2P1L1 38+6WKS G.A 1 PREVIOUS LSCS	38	Multi	Multi	1	Booked	12	10	12.3	2	89		No	No	No								1	No									1	2				No		No labour	Elective	No
2587	Aug'18	Participant 1509	30	60	139	15367	2	G4P2L1D1A1 WITH 35+5WKS + 2 PREVIOUS SLCS + GEST HTN WITH GDM ON INSULIN WITH IUFD WITH SCAR TENDERNESS WITH VULVOVAGINAL CANDIDIASIS	35	Multi	Multi	3	Unbooked		8	15.2	2	83		Yes	Yes	Yes									No					1					2				No		No labour	Elective	No
2588	Aug'18	Participant 1510	23	40	153	15438	2	G2P1L1 36WKS OF G.A 1 PREVIOUS SLCS IN EARLY LABOR	36	Multi	Multi	3	Booked	16	10	11.4	2	99		No	No	No								1	No									1	2				Yes	ON 22/08/18	No labour	Elective	No
2589	Aug'18	Participant 1511	27	55	148	15444	1	G2P1L1 38+4WKS G.A 1 PREVIOUS LSCS	38	Multi	Multi	3	Booked	9	8	11.9		104		No	No	No								1	No									1	2				Yes	INJ BETANASOL12MG (27/07/18)	No labour	Elective	No
2590	Aug'18	Participant 1512	26			15448	1	G3P1L1A1 + 35WKS +ABRUPTION PLACENTA	35	Multi	Multi	3	Unbooked		7	10.4	2	95		No	No	No								1	No									1	2				No			<6	No
2591	Aug'18	Participant 1513	27	59	152.5	15479	2	G3P2L1D1 + 35WKS + 2 PREVIOUS LSCS WITH PRETERM LABOR	35	Multi	Multi	3	Booked	17	10	13.4	2	114		No	No	No								1	No									1	2				Yes	ON 24/08/18 AT 1 PM	<6	Elective	No
2592	Aug'18	Participant 1514	33	73	155	15290	1	G3P1L1A1 37+3WKS G.A 1 PREVIOUS LSCS WITH GDM ON INSULIN WITH POLYHYDRAMNIOS	37	Multi	Multi	3	Booked	12	8	12.6	1	76		Yes	No	No									No					1					2				No		No labour	Elective	No
2593	Aug'18	Participant 1515	21	48	153	14896	2	G2P1L1 37+3WKS G.A 1 PREVIOUS LSCS GEST HTN	37	Multi	Multi	1	Booked	8	10	12.2	2	122		No	Yes	No									No									1	2				Yes	29/07/18 TIME NOT MENTIONED	No labour	Elective	No
2594	Aug'18	Participant 1516	24	36	147	15622	2	G2P1L1 37+4WKS G.A WITH BREECH PRESENTATION KCO HYPOTHYROIDISM	37	Multi	Multi	3	Booked	11	8	11.9	2	84		No	No	Yes									No									1	2				No		<6	<6	No
2595	Aug'18	Participant 1517	29	66	162	15702	2	G2P1L1 38WKS G.A WITH 1 PREVIOUS LSCS WITH LEAKING PV IN EARLY LABOR	38	Multi	Multi	3	Booked	7	10	11.8	2	78		No	No	No								1	No									1	2				Yes	INJ BETENOSOL (02/08/18)	<6	<6	No
2596	Aug'18	Participant 1518	27	50	163	14971	1	G2P1L1 38WKS G.A 1 PREVIOUS LSCS WITH RH-VE PREGNENCY, HYPOTHYROIDISM	38	Multi	Multi	3	Booked	9	8	10.3	2	103		No	No	Yes									No									1	2				No		<6	Elective	No
2597	Aug'18	Participant 1519	25	51	148	14965	1	G3P2L1D1 39WKS G.A WITH 1 PREVIOUS LSCS WITH BREECH PRESENTATION K\C\O HYPOTHYROIDISM	39	Multi	Multi	1	Booked	13	7	11.4	1	74		No	No	Yes									No									1	2				Yes	INJ BETNASOL (09/07/18) (1MONTH)	No labour	Elective	No
2598	Aug'18	Participant 1520	21	88.8	159	14959	1	G2P1L1 38WKS OF G.A 1 PREVIOUS LSCS WITH TINEA CORPORIS	38	Multi	Multi	3	Booked	10	13	11.5		124		No	No	No								1	No									1	2				No		No labour	Elective	No
2599	Aug'18	Participant 1521	31	60	151	14956	1	PRIMI +37WKS WITH OLIGOHYDROMIOS WITH FAILED INDUCTION	37	Primi	Primi	3	Booked	11	9	11.3	2	95		No	No	No								1	No									1	2				Yes	AT 2PM ON 16/08/18 (1DAY)	>12	Elective	No
2600	Aug'18	Participant 1522	30			15228	2	G3P2L2 +39WKS +2 PREVIOUS LSCS	39	Multi	Multi	3	Unbooked		8	9.5	2	90		No	No	No						1	H/O eclampsia in prev pregnancy		No									1	2				No		No labour	Elective	No
2601	Aug'18	Participant 1523	24	55	149	15258	1	G3P1L1A1 38WKS OF G.A 1 PREVIOUS LSCS	38	Multi	Multi	1	Booked	4	8	11.6	2	95		No	No	No								1	No									1	2				No		No labour	Elective	No
2602	Sep'18	Participant 1524	20	59	151	17599	1	G2A1 40WKS G.A WITH FETAL DISTRESS	40	Multi	Primi	3	Booked	8	12	11.1	1	72		No	No	No								1	No									1	2				No				No
2603	Sep'18	Participant 1525	23	65	165	16945	2	G3P2L2 37 WKS OF G.A 2 PREVIOUS LSCS	37	Multi	Multi	1	Booked	4	19	11.7	2	82		No	No	No								1	No									1	2				Yes	ON 18/09/18	No labour	Elective	No
2605	Jun'18	Participant 1526	24	65	151	10571	1	G2P1L1 38+6WKS G.A 1 PREVIOUS LSCS IN PRODUL LABOUR	38	Multi	Multi	3	Unbooked		9	9.3	2	73		No	No	No								1	No									1	2				No		<6	Elective	No
2606	Jun'16	Participant 1527	18	86	165	20929	2	G3P1L1A1 38WKS PREVIOUS LSCS WITH CIRCLAGE WITH SITU	38	Multi	Multi	3	Booked	10	11	11.6	2	90		No	No	No						1	CIRCLAGE WITH SITU		No									1	2				Yes	GIVIN ON 03/11/16(8DAYS)	No labour	>12	No
2607	Jun'16	Participant 1528	22	54	160	21145	1	G3P2L2 37+5WKS G.A 2 PREVIOUS LSCS	37	Multi	Multi	3	Booked	12	9	11	2	71		No	No	No								1	No									1	2				No		<6	Elective	No
2608	Jun'16	Participant 1529	30			21221	1	G2P1L0D1 38+4WKS G.A 1 PREVIOUS LSCS WITH PRODROMOL LABOR	38	Multi	Multi	3	Booked	4	7	10.7	2	100		No	No	No								1	No									1	2				No		<6	Elective	No
2609	Jun'16	Participant 1530	23	42	155	20959	2	G3A2 37+4WKS G.A HTN CPD	37	Multi	Primi	3	Booked	9	9	9.2	2	90		No	Yes	No									No									1	2				No			<6	No
2610	Jun'16	Participant 1531	23	38	138	21295	1	G2P1L1 37+5WKS 1 PREVIOUS LSCS	37	Multi	Multi	3	Booked	9	7	10.2	2	115		No	No	No								1	No									1	2				No		<6	>12	No
2611	Jun'16	Participant 1532	28	58	156	20936	1	G4P2L1A1 37+4WKS G.A 2 PREVIOUS LSCS	37	Multi	Multi	1	Booked	1	11	11.2	2	105		No	No	No								1	No									1	2				Yes	GIVIN ON 15;10 (10/11/16 ) 48HRS	No labour	>12	No
2612	Jun'16	Participant 1533	30			21301	2	PRIMI 37WKS G.A TWINS WITH SEVERE PRE ECLAMPSIA WITH NPOL WITH VOCAL NST WITH MSL	37	Primi	Primi	3	Unbooked		13	10	2	88		No	Yes	No									No						1	SEVERE PRE ECLAMPSIA	1		2				No			Elective	No
2613	Jun'16	Participant 1534	19	46	149	21390	1	PRIMI 40WKS G.A CPD WITH MSL WITH FETAL BARDY CARDIA WITH FAILED FORECEPS	40	Primi	Primi	3	Booked	4	8	10.7	2	86		No	No	No								1	No				1		1	FAILED FORECEPS	1		2				No		<6	<6	No
2614	Jun'16	Participant 1535	23	55	153	21220	1	PRIMI 37+2WKS G.A OLIGOHYDROMINOS WITH FETAL BARDYCARDIA	37	Primi	Primi	3	Booked	1	8	12.6	2	91		No	No	No								1	No									1	2				No		<6	>12	No
2615	Jun'16	Participant 1536	25	46	144	21431	1	G3P2L2 38WKS 2 PREVIOUS LSCS	38	Multi	Multi	3	Booked	9	9	10.7	2	106		No	No	No								1	No									1	2				Yes	10HRS	<6	Elective	No
2616	Jun'16	Participant 1537	27			21439	1	G4P2L2A1 WITH 36WKS 2 PREVIOUS LSCS	36	Multi	Multi	3	Booked	8	9	12		100		No	No	No								1	No									1	2				No			>12	No
2617	Jun'16	Participant 1538	22	56	156	21447	2	G2P1L1 38+4WKS 1 PREVIOUS LSCS	38	Multi	Multi	3	Booked	9	7	11.5	2	98		No	No	No								1	No									1	2				No		<6	>12	No
2618	Jun'16	Participant 1539	23	50	157	21300	2	G3P2L1D1 37+6WKS G.A 2 PREVIOUS LSCS	37	Multi	Multi	1	Booked	10	9	11.2	1	80		No	No	No								1	No									1	2				No		No labour	>12	No
2619	Jun'16	Participant 1540	24			21307	1	G3P1L1A1 40+3WKS 1 PREVIOUS LSCS	40	Multi	Multi	1	Booked	1	9	11.8		92		No	No	No								1	No									1	2				No		No labour	>12	No
2620	Jun'16	Participant 1541	24	43	150	21450	1	PRIMI 37WKS PROM CPD WITH SEVERE OLIGOHYDROMINOS	37	Primi	Primi	3	Booked	7	7	12.4	2	92		No	No	No								1	No	1									1	PROM	INJ TAXIM 1GM		No		<6	<6	No
2621	Jun'16	Participant 1542	23			21387	2	G3P1L1A1 + 35WKS WITH BREECH IN LABOR WITH FETAL BRADYCARDIA WITH NIL LIQOUR	35	Multi	Multi	3	Unbooked		8	12.3	2	96		No	No	Yes									No	1									1	P PROM	INJ TAXIM 1GM BD IN METROGYL TID	3	Yes	5HRS	>12	>12	No
2622	Jun'16	Participant 1543	21			21141	1	G2P1L0 +37WKS WITH BORDER LINER CPD WITH NOPL WITH NON REASSURING NST WITH NPOL	37	Multi	Multi	3	Booked	7	11	12.2	2	129		No	No	No						1	NON REASSURING NST		No									1	2				No			Elective	No
2623	Jun'16	Participant 1544	26			21456	1	G2P1L1 35WKS OF G.A PPROM WITH SEVERE OLIGO HYDROMNIOS WITH PERSISTING FETAL BRADYCARDIA WITH NPOL	35	Multi	Multi	3	Booked	2	8	9.8		113		No	No	No								1	No	1									1	PROM	INJ TAXIM 1GM (IV)	1	Yes	10HRS	>12	>12	No
2624	Jun'16	Participant 1545	21	39	150	21448	2	G2P1L1 37+6WKS 1 PREVIOUS LSCS	37	Multi	Multi	3	Booked	7	8	13.4	2	96		No	No	No								1	No									1	2				No		No labour	>12	No
2625	Jun'16	Participant 1546	23	40	139	21544	1	PRIMI 38+3WKS G.A FETAL TRACHYCARDIA WITH SHORT STATUE	38	Primi	Primi	3	Booked	9	7	11.1		98		No	No	No						1	SHORT STATUE		No									1	2				No		<6	<6	No
2626	Jun'16	Participant 1547	22	75	161	21648	1	PRIMI 37+1WKS PROM NON REASSURING NST WITH MATERNAL TACHYCARDIA WITH FETAL DISTRESS WITH OLIGOHYDROMINOS	37	Primi	Primi	3	Booked	6	6	11.7	1	71		No	No	No						1	NON REACTIVE NST		No	1									1	PROM	INJ TAXIM BD IV	1	No		No labour	>12	No
2627	Jun'16	Participant 1548	30			21722	2	G3P1L1A1 38+5WKS G.A 1 PREVIOUS LSCS WITH CPD	38	Multi	Multi	1	Booked	4	9	12.1	2	65		No	No	No								1	No									1	2				No		No labour	Elective	No
2628	Jun'16	Participant 1549	22	56	156	21700	1	G3P1L1A1 + 1 PREVIOUS LSCS-37 WKS	37	Multi	Multi	3	Booked	2	8	7.8	2	83		No	No	No								1	No									1	2				Yes	ON 05/11/16 (12DAYS)		>12	No
2629	Jun'16	Participant 1550	22			21696	1	G2P1L1 +1 PREVIOUS LSCS- 38 WKS	38	Multi	Multi	3	Booked	3	8	12.7	2	93		No	No	No								1	No									1	2				No			>12	No
2630	Jun'16	Participant 1551	30	47	137	21717	2	G3P2L2 37WKS 2 PREVIOUS LSCS WITH RH NEGATIVE PREGNANCY	37	Multi	Multi	1	Booked	9	8	11.6	2	96		No	No	No						1	RH NEGATIVE		No									1	2				No		No labour	>12	No
2631	Jun'16	Participant 1552	24			21789	1	G2P1L0 38+6WKS G.A BREECH PREASENTETION	38	Multi	Multi	3	Booked	13	6	10.6	2	81		No	No	No								1	No									1	2				No		<6	>12	No
2632	Jun'16	Participant 1553	24			21889	2	G3P1L1A1 34WKS 1 PREVIOUS LSCS IUGR WITH SEVERE PRE ECLAMSIA WITH SEVERE OLIGO HYDROMNIOUS WITH DOPPLER CHANGES	34	Multi	Multi	3	Booked	1	10	13.8	2	68		No	Yes	No						1	DOPPLER CHANGES		No							SEVERE PRE ECLAMSIA	1		2				Yes	1DAYS	No labour	Elective	No
2633	Jun'16	Participant 1554	20	38	152	21795	1	G2P1L1 34+1WKS 1 PREVIOUS LSCS BREECH WITH OLIGOHYDROMINOS WITH IUGR WITH DOPPLER CHANGES WITH MSL	34	Multi	Multi	1	Booked	3	10	9.9	1	77		No	No	No						1	DOPPLER CHANGES		No						1				2				Yes	19DAYS	No labour	Elective	No
2634	Jun'16	Participant 1555	27			22035	2	G3P1L1A1 36WKS 1 PREVIOUS LSCS WITH THRETENED PRE TERM	36	Multi	Multi	3	Booked	7	9	11.3	2	79		No	No	No								1	No									1	2				Yes	45 MINUTS	<6	Elective	No
2635	Jun'16	Participant 1556	26	60	157	22043	1	G2P1L1 38+5WKS G.A 1 PREVIOUS LSCS	38	Multi	Multi	1	Booked	8	8	9.7		79		No	No	No								1	No									1	2				No		No labour	Elective	No
2636	Jun'16	Participant 1557	22			22034	1	G3P1L1A1 38WKS OF G.A 1 PREVIOUS LSCS	38	Multi	Multi	1	Booked	10	8	11.5		80		No	No	No								1	No									1	2				No		No labour	Elective	No
2637	Jun'16	Participant 1558	21			22185	1	G3P1L1A1 38+3WKS 1 PREVIOUS LSCS WITH HBSAG + POSITIVE	38	Multi	Multi	3	Booked	12	8	10.3		101		No	No	No								1	No							HBSAG POSITIVE	1		2				No		No labour	Elective	No
2638	Jun'16	Participant 1559	21	46	159	22179	1	G2P1L1 39+3WKS 1 PREVIOUS LSCS	39	Multi	Multi	1	Booked	13	8	10	2	74		No	No	No								1	No									1	2				No		No labour	Elective	No
2639	Jun'16	Participant 1560	23	59	161	22216	1	G2P1L1 38WKS OF G.A 1 PREVIOUS LSCS	38	Multi	Multi	1	Booked	8	8	9.5	2	76		No	No	No								1	No									1	2				No		No labour	Elective	No
2640	Jun'16	Participant 1561	27	59	158	22135	1	G4P2L1D1A1 WITH 37WKS + 2 PREVIOUS LSCS	37	Multi	Multi	3	Booked	7	12	9.9		120		No	No	Yes									No									1	2				Yes	20HRS	<6	Elective	No
2641	Jun'16	Participant 1562	20	50	159	22365	1	G2P1L1 +1 PREVIOUS LSCS- 36 WKS	36	Multi	Multi	3	Booked	4	7	9.1				No	No	No								1	No									1	2				Yes	SINGLE DOS AT 13.30 2HRS		Elective	No
2642	Jun'16	Participant 1563	20			22046	1	G3A2 +32WKS SEVERE PRE ECLAMPSIA WITH HYPOTHYROIDISM WITH OLIGOHYDROMNIOUS	32	Multi	Primi	3	Unbooked		19	13.1	2	92		No	Yes	Yes									No		1	1							2				Yes	4DAYS	No labour	Elective	No
2643	Jun'16	Participant 1564	23			22377	1	G2P1L1 38+5 WKS G.A 1 PREVIOUS LSCS	38	Multi	Multi	1	Booked	10	8	11.7	2	81		No	No	No								1	No									1	2				No		No labour	Elective	No
2644	Jun'16	Participant 1565	21			22375	1	PRIMI 40+2WKS G.A OLIGOHYDROMINOS WITH PRECICIOUS PREGNANCY WITH FETAL BRADYCARDIA	40	Primi	Primi	3	Booked	10	9	11.4	2	76		No	No	No								1	No									1	2				No		<6	<6	No
2645	Jun'16	Participant 1566	23	49	164	22570	1	PRIMI 39+4WKS CORRECTED ANEMIA WITH SEVERE PRE ECLAMPSIA WITH SEVERE OLIGOHYDROMNIOUS WITH MSL	39	Primi	Primi	3	Booked	11	9	12.4	2	95		No	Yes	No									No						1	severe pre eclampsia	1		2				No		No labour	Elective	No
2647	Jun'16	Participant 1567	21			22388	1	PRIMI 38WKS PIH OLIGOHYDROMINOS WITH IUGR WITH RH NEGATIVE WITH FAILED INDUCTION WITH NON REASSURING NST WITH PRE ECLAMPSIA	38	Primi	Primi	3	Booked	1	10	13	2	86		No	Yes	No						1	RH NEGATIVE WITH NON REASSURING NST		No							PRE ECLAMPSIA AND FAILED INDUCTION	1		2				No		No labour	Elective	No
2648	Jun'16	Participant 1568	22			22602	2	G2P1L1 36WKS 1 PREVIOUS LSCS THREGHTEND PRE TERM	36	Multi	Multi	3	Booked	1	8	12.3	2	82		No	No	No								1	No									1	2				Yes	6:30 HRS	<6	Elective	No
2649	Jun'16	Participant 1569	23	56	166	22502	2	G4P1L1A2 + 1 PREVIOUS LSCS-38 WKS	39	Multi	Multi	3	Booked	6	9	11.7		88		No	No	No								1	No									1	2				No		No labour	Elective	No
2650	Jun'16	Participant 1570	23	45	146	22468	1	PRIMI 37+1WKS G.A GEST HYPERTENTION WITH ECLAMPSIA + thrombocytopenia WITH CPD	37	Primi	Primi	3	Booked	10	11	12.1		80		No	Yes	No									No							PRE-ECLAMPSIA	1		2				No		<6	<6	No
2651	Jun'16	Participant 1571	31	59	158	22607	1	G2P1L1 38WKS G.A 1 PREVIOUS LSCS WITH GEST THROMBOCYTOPENIA	38	Multi	Multi	3	Booked	8	7	7	2	78		No	No	No						1	GEST THROMBOCYTOPENIA		No									1	2				No			Elective	No
2652	Jun'16	Participant 1572	23	70	149	22479	1	G4P1L1A2 WITH 37+5 WKS G.A WITH GDM ON DIET 1 PREVIOUS LSCS WITH SCAR TENDERNESS WITH MATERNAL TACHYCARDIA	37	Multi	Multi	3	Booked	4	10	10.1	2	177		Yes	No	No									No					1					2				Yes	11 HRS	No labour	Elective	No
2653	Oct'16	Participant 1573	24	63	149	18577	1	G3P1L1A1 39WKS OF G.A 1 PREVIOUS LSCS	39	Multi	Multi	3	Booked	7	7	11	2	110		No	No	No								1	No									1	2				No		<6	Elective	No
2654	Oct'16	Participant 1574	21	71	161	19980	1	PRIMI 37WKS OF G.A WITH OLIGOHYDROMNIOUS WITH FETAL TACHYCARDIA WITH NOPL	37	Primi	Primi	3	Booked	7	12	12.3	2	111		No	No	No								1	No							FEVER	1		1	FEVER	INJ TAXIM 1GM (IV) BD	1	No			<6	No
2655	Oct'16	Participant 1575	21	48	159	19334	1	G3P1L1A1 38+4WKS 1 PREVIOUS LSCS	38	Multi	Multi	3	Booked	5	7	13				No	No	No								1	No									1	2				No		<6	Elective	No
2656	Oct'16	Participant 1576	24	49	148	19050	1	G2P1L1 37+4 WKS OF G.A 1 PREVIOUS LSCS WITH RH NEGATIVE PREGNANCY WITH MATERNAL FETAL TACHYCARDIA	37	Multi	Multi	3	Booked	9	7	14	2	125		No	No	No						1	RH NEGATIVE		No									1	2				Yes	4HRS	<6	Elective	No
2657	Oct'16	Participant 1577	27	53	164	18555	1	G2P1L1 36WKS 1 PREVIOUS LSCS WITH THRETEGHNED PRE TERM LABOR	36	Multi	Multi	3	Booked	8	8	11.7	2	93		No	No	No								1	No							THRETENGED PRE TERM LABOR	1		2				Yes	21HRS	<6	Elective	No
2658	Oct'16	Participant 1578	27			18579	1	G2P1L1 38WKS OF G.A 2 PREVIOUS LSCS	38	Multi	Multi	3	Booked	1	8	8.9	2	98		No	No	No								1	No									1	2				No		No labour	Elective	No
2659	Oct'16	Participant 1579	22	54	145	18464	2	G2P1L1 36WKS OF G.A 1 PREVIOUS LSCS WITH OLIGOHYDROMINOS	36	Multi	Multi	1	Booked	9	11	9	2	90		No	No	No								1	No									1	2				Yes	(3DAYS)STEROID COVERED ON 01/10/16	<6	Elective	No
2660	Oct'16	Participant 1580	18	45	158	18624	1	PRIMI 39WKS PRODROMINAL LABOUR PD with FETAL BRADYCARDIA	39	Primi	Primi	3	Booked	5	6	15	2	94		No	No	No								1	No									1	2				No			Elective	No
2661	Oct'16	Participant 1581	20	65	151	18671	1	PRIMI 39WKS OF G.A PROM WITH NSOL WITH NON REASSURING NST WITH FETAL DISTRESS	39	Primi	Primi	3	Booked	10	7	12.6	2	92		No	No	No						1	NON REASSURING NST		No	1						NON PROGRESS OF LABOR	1		1	PROM	TAXIM	2	No		<6	<6	No
2662	Oct'16	Participant 1582	26			18649	1	PRIMI 39+5WKS WITH PROM WITH SHORT STATURE WITH POLYHYDROMNIOUS WITH CONTRACTED PELVIS	39	Primi	Primi	3	Booked	11	9	12.8	2	78		No	No	Yes									No	1									1	PROM	INJ TAXIM 1GM BD	2	No		>12	>12	No
2663	Oct'16	Participant 1583	24	48	165	18796	1	PRIMI 38WKS G.A PROM WITH FETAL DISTRESS	38	Primi	Primi	3	Booked	9	6	11.9	2	65		No	No	No								1	No	1									1	PROM	INJ TAXIM 1GM BD	2	No		>12		No
2664	Oct'16	Participant 1584	19	52	154	18969	2	G2P1L0 36+4 WKS 1 PREVIOUS LSCS IN SHORT ICP WITH MATERNAL & FETAL TACHYCARDIA	36	Multi	Multi	3	Booked	11	9	9.5		121		No	No	No									No							SHORT ICP	1		2				Yes	2HRS	<6	Elective	No
2665	Oct'16	Participant 1585	27	49	160	18968	1	G2A1 39+1WKS WITH PROM WITH FETAL BRADYCARDIA	39	Multi	Primi	3	Booked	3	6	12.7	2	94		No	No	No								1	No	1									1	PROM	INJ TAXIM 1GM	1	No				No
2666	Oct'16	Participant 1586	23	59	167	18908	1	PRIMI 37WKS WITH PRE ECLAMPSIA WITH G HTN IUGR WITH THICK MSL WITH HYPOTHYRODISM	37	Primi	Primi	3	Booked	9	10	14.1	2	105		No	Yes	Yes									No						1	PRE ECLAMPSIA	1		2				Yes			<6	No
2667	Oct'16	Participant 1587	25	50	135	18885	1	PRIMI 37+1WKS G.A POLYHYDROMINOS WITH SHORT STATURE WITH CONTRACTED PELVIS	37	Primi	Primi	3	Booked	7	10	11.8		112		No	No	Yes						1	CONTRACTED PELVIS, SHORT STATURE		No									1	2				No			Elective	No
2668	Oct'16	Participant 1588	31	48	145	18976	1	G3P2L2 36 WKS OF G.A 1 PREVIOUS LSCS	36	Multi	Multi	3	Booked	6	8	10.8	2	90		No	No	No								1	No									1	2				Yes	13HRS	<6	<6	No
2669	Oct'16	Participant 1589	18	53	156	19026	1	PRIMI 40WKS WITH RH NEGATIVE PREGNANCY WITH ONGOING IOL WITH CPD	40	Primi	Primi	3	Booked	9	9	12.3	2	98		No	No	Yes						1	RH NEGATIVE		No									1	2				No		<6	<6	No
2670	Oct'16	Participant 1590	19	58	153	19027	1	PRIMI 40 WKS WITH FETAL DISTRESS	40	Primi	Primi	3	Booked	15	9	11.5	2	98		No	No	No								1	No									1	2				No		<6	Elective	No
2671	Oct'16	Participant 1591	20	54	157	19094	1	G2P1L1 37WKS 1 PREVIOUS LSCS	37	Multi	Multi	3	Booked	4	8	11.6	2	105		No	No	No								1	No									1	2				No		No labour	Elective	No
2673	Oct'16	Participant 1592	25			19230	1	G3P2L2 37WKS OF G.A 1 PREVIOUS LSCS WITH CPD IN LABOR	37	Multi	Multi	3	Unbooked		7	11.2	2	88		No	No	Yes									No									1	2				No		<6	Elective	No
2674	Oct'16	Participant 1593	22			19045	2	PRIMI 34WKS PROM WITH FAILED INDUCTION WITH FETAL TACHYCARDIA	34	Primi	Primi	3	Unbooked		9	12	2	98		No	No	No								1	No	1									1	P PROM	INJ TAXIM , METROGEL	3	Yes	89 HRS	>12	>12	No
2675	Oct'16	Participant 1594	29	70	161	19329	2	G3P2L2 +2 PREVIOUS LSCS-39 WKS	39	Multi	Multi	3	Booked	7	7	12.8	2	112		No	No	Yes									No									1	2				No		<6	Elective	No
2676	Oct'16	Participant 1595	21	56	162	19072	1	PRIMI 39+5 WKS WITH FETAL DISTRESS	39	Primi	Primi	3	Booked	13	10	12	2	94		No	No	Yes									No									1	2				No		<6	Elective	No
2677	Oct'16	Participant 1596	20	55	152	19252	1	PRIMI 39+3WKS WITH FD WITH CPD	39	Primi	Primi	1	Booked	6	10	10.5	2	123		No	No	No						1	URTI		No									1	2				No			Elective	No
2678	Oct'16	Participant 1597	27	66	152	19342	1	PRIMI 40WKS PROM PRODROMINAL LABOUR WITH FEATAL BARDYCARDIA WITH CPD IN ACTIVE LABOR	40	Primi	Primi	3	Booked	7	6	13	2	98		No	No	No								1	No	1									1	PROM	INJ TAXIM 1GM	3	No		>12	>12	No
2679	Oct'16	Participant 1598	30	54	142	19437	1	PRIMI 36WKS WITH GEST HTN OF OLIGOHYDROMINOS WITH IUGR WITH MSL	36	Primi	Primi	3	Booked	3	7	14.1				No	Yes	No									No	1					1				2				Yes	GIVEN ON 28/09/16 (19DAYS)		No recorded	No
2680	Oct'18	Participant 1599	23	44	158	17689	2	G3P2L2 37WKS G.A WITH 2 PREVIOUS LSCS	37	Multi	Multi	1	Booked	9	14	10.5		144		No	No	No								1	No									1	2				No		No labour	Elective	No
2681	Oct'18	Participant 1600	23	50	149	20519	1	G2P1L1 37WKS OF G.A 1 PREVIOUS LSCS	37	Multi	Multi	3	Booked	13	7	11		120		No	No	No								1	No									1	2				No			Elective	No
2682	Jul'18	Participant 1601	26	52	140	12232	1	PRIMI 39WKS OF G.A MSL	39	Primi	Primi	3	Booked	5	11	10.9	2	83		No	No	No								1	No						1				1	PROM	TAB. TAXIM 200MG	1	No				No
2683	Jul'18	Participant 1602	24	46	151	12280	1	G3P2L2 37+1WKS G.A 2 PREVIOUS LSCS WITH BREECH PRESENTATION	37	Multi	Multi	1	Booked	9	10	12.3	2	94		No	No	No								1	No									1	2				Yes	10/07/18 AT 9;00PM	No labour	Elective	No
2684	Jul'18	Participant 1603	24	46	153	12706	1	G2P1L1 35WKS OF G.A WITH 1 PREVIOUS LSCS	35	Multi	Multi	3	Booked	7	7	11		87		No	No	No								1	No									1	2				No			Elective	No
2685	Jul'18	Participant 1604	20	38	153	12958	2	G2P1L1 38+5WKS G.A WITH 1 PREVIOUS LSCS WITH MODERATE ANEMIA	38	Multi	Multi	1	Unbooked		10	8.6	2	73		No	No	No								1	No									1	2				No		No labour	Elective	No
2686	Jun'18	Participant 1605	18	55	156	11220	1	PRIMI 36+1WKS G.A FETAL DISTRESS WITH PROM WITH AFI 7-8 CM	36	Primi	Primi	3	Booked	8	8	9.7		103		No	No	No								1	No	1									2				Yes	26/06/18 AT 10;00AM	<6	<6	No
2687	Jul'18	Participant 1606	24			11205	1	G2P1L1 39=4WKS G.A WITH 1 PREVIOUS LSCS IN EARLY LABOUR WITH MATERNAL FEVER WITH FETAL TACHYCARDIA	39	Multi	Multi	3	Booked	7	13	11		97		No	No	No						1	MATERNAL FEVER		No									1	2				No		<6	Elective	No
2688	Jul'18	Participant 1607	24			11606	1	G3P1L1A1 33+6WKS GA WITH 1 PREVIOUS LSCS WITH APH WITH PRETERM LABOR	33	Multi	Multi	3	Unbooked		7	12.5		87		No	No	Yes									No									1	2				Yes	INJ BETWSOL 12MG 2;40PM (01/07/18)	<6	Elective	No
2689	Jul'18	Participant 1608	22	42	147	13769	1	G2P1L1 37WKS OF G.A WITH 1 PREVIOUS LSCS	37	Multi	Multi	3	Booked	9	9	11.5	2	109		No	No	No								1	No									1	2				No			Elective	No
2690	Jul'18	Participant 1609	24	54	158	13120	1	PRIMI 36WKS OF G.A HTN WITH NON PROGRESSIVE OF LABOR	36	Primi	Primi	3	Booked	13	13	12.9	2	161		No	Yes	No									No									1	2				No			Elective	No
2691	Apr'18	Participant 1610	22	45	146	7269	1	PRIMI 40WKS GA WITH GEST HTN WITH FETAL DISTRESS	40	Primi	Primi	3	Booked	10	9	12	2	70		No	Yes	Yes									No									1	2				No			Elective	No
2692	Apr'18	Participant 1611	25			10703	1	G2P1L1 37+2WKS G.A 2 WITH CORD PROLAPSED IN LABOUR WITH HBSAG POSITVE	37	Multi	Multi	3	Unbooked		8	9.6	2	78		No	No	No								1	No									1	2				No		<6	<6	No
2693	Sep'18	Participant 1612	19	49	153	17683	1	PRIMI 40WKS OF G.A FETAL DISTRESS	40	Primi	Primi	3	Booked	9	10	9.3	2	91		No	No	No								1	No									1	2				No			Elective	No
2694	Nov'18	Participant 1613	23			20389	1	G2P1L1 +37WKS 1 PREVIOUS LSCS	37	Multi	Multi	1	Booked	8	8	11.7	2	152		No	No	No								1	No									1	2				No		No labour	Elective	No
2695	Aug'18	Participant 1614	24	50	145	16058	2	G3P1L1A1 37WKS G.A 1 PREVIOUS LSCS IN EARLY LABOUR	37	Multi	Multi	3	Booked	3	9	13.2	2	95		No	No	No								1	No									1	2				No		<6	Elective	No
2696	Aug'18	Participant 1615	25	38	146	15292	1	G2P1L1 + 37WKS + 1 PREVIOUS LSCS	37	Multi	Multi	1	Booked	10	13	12.7		98		No	No	No								1	No									1	2				Yes	ON 28/07/18	No labour	Elective	No
2697	Nov'16	Participant 1616	23			22207	1	G3P1L1A1 38WKS OF G.A GESTENTION HYPERTENTION WITH OVERT DM	38	Multi	Multi	3	Unbooked		12	12.3	1	132		No	Yes	No									No										2				Yes	3DAYS	No labour	Elective	No
2698	Oct'16	Participant 1617	19	76	162	18554	2	G2A1 38+3WKS GEST HTN IND: MSL , FETAL DISTRESS	38	Multi	Primi	3	Booked	14	8	11.2	1	85		No	Yes	No									No						1				2				No			<6	No
2699	Oct'16	Participant 1618	27			19487	1	PRIMI 37WKS FD WITH PROM WITH OLIGOHYDROMNIOUS	37	Primi	Primi	3	Booked	8	6	14.5	2	84		No	No	No								1	No	1									1	PROM	INJ TAXIM 1GM IV BD	3	No		>12	>12	No
2700	Oct'16	Participant 1619	18	46	146	19441	2	PRIMI + IUGR-37 WKS WITH NON REACTIVE NST IN EARLY LABOR WITH OLIGIOHYDROMNIOUS WITH MSL	37	Primi	Primi	3	Booked	6	7	11.8	2	77		No	No	Yes									No						1			1	2				Yes	ON 17/10/18 AT 22;40 (12HRS)		>12	No
2701	Oct'16	Participant 1620	20	61	164	19535	1	G2A1 39WKS WITH FD WITH GEST HTN	39	Multi	Primi	3	Booked	10	9	12.4	2	86		No	No	No								1	No									1	2				No			<6	No
2702	Oct'16	Participant 1621	24	65	154	19570	1	G2A1 37WKS RH-VE PREGNANCY WITH PROM WITH CPD	37	Multi	Primi	3	Booked	2	9	11.6				No	No	No								1	No	1									1	PROM	INJ TAXIM +INJ METROGYLOOL	3	No		>12	>12	No
2703	Oct'16	Participant 1622	23	60	144	19893	1	PRIMI 38WKS OF PROLONEG PROM WITH CPD	38	Primi	Primi	3	Booked	4	8	12.5	2	84		No	No	No								1	No	1									1	prom	taxim	4	No		>12	>12	No
2704	Oct'16	Participant 1623	19	53	163	19956	1	PRIMI 36+3 WKS GEST HTN WITH NON PROGRESSION OF LABOR WITH IUGR	36	Primi	Primi	3	Booked	12	10	11.6	2	82		No	Yes	No									No				1						2				Yes	STEROID COVERED ONE 27/10/16 (2DAYS)	>12	Elective	No
2705	Oct'16	Participant 1624	19	42	150	20057	2	G2A1 40WKS FETAL DISTRESS WITH SEVER OLIGO WITH MSL	40	Multi	Primi	3	Booked	10	8	14.4	2	96		No	No	No						1	FEVER		No						1				2				No		<6	Elective	No
2706	Oct'16	Participant 1625	18	49	162	20058	1	PRIMI 38WKS WITH GE WITH PROM SEVERE OLIHYDROMNIOUS	38	Primi	Primi	3	Booked	11	8	12.3	2	75		No	No	No								1	No	1						GASTROENTERITIS BEFORE SURGERY	1		1	GE T. METROGAL (FOR GE)	INJ TAXIM	1	Yes	11DAYS	<6	<6	No
2707	Oct'16	Participant 1626	22			20216	1	G2P1L1 40WKS 1 PREVIOUS LSCS WITH ABRUPTION PLACENTA WITH IUD ANEMIA	40	Multi	Multi	3	Unbooked		8	8.7				No	No	No								1	Yes										2				No		No labour	>12	No
2708	Sep'16	Participant 1627	23	59	150	16836	1	PRIMI 38 WKS WITH GEST HTN WITH CPD	38	Primi	Primi	3	Booked	2	10	12.4	2	81		No	Yes	No									No									1	2				No			Elective	No
2709	Sep'16	Participant 1628	21			16910	2	G2P1L0 37+6WKS OF G.A CPD	37	Multi	Multi	3	Booked	5	6	10.3		76		No	No	No								1	No									1	2				No		<6	<6	No
2710	Sep'16	Participant 1629	27			16917	1	G4P1L1A2 WITH 38WKS G.A IUGR 1 PREVIOUS LSCS FETAL DISTREES	38	Multi	Multi	1	Booked	6	9	11.4	2	74		No	Yes	No									No									1	2				Yes	7HRS	No labour	Elective	No
2711	Sep'16	Participant 1630	18			17246	1	PRIMI 38+6 WKS G.A PROM	38	Primi	Primi	3	Booked	2	9	9.1	2	95		No	No	No								1	No	1									2				No				No
2712	Sep'16	Participant 1631	21			17227	2	G2P1L1 39WKS OF G.A 1 PREVIOUS LSCS WITH PROM IN LABOR	39	Multi	Multi	3	Booked	5	9	12.6	2	89		No	No	No								1	No	1									1	PROM	TAXIM	2	Yes	4HRS	<6	Elective	No
2713	Sep'16	Participant 1632	30			17250	1	G2P1L0 36WKS 1 PREVIOUS LSCS WITH COMPLETE PLACENTA PREVIA WITH APH	36	Multi	Multi	3	Unbooked		8	11	2	91		No	Yes	No									No									1	2				No		<6	Elective	No
2714	Sep'16	Participant 1633	20			17242	2	PRIMI 39WKS GEST + HTN WITH SEVERE PRE ECLAMPSIA WITH CPD WITH MSL	39	Primi	Primi	3	Unbooked		7	12.7	2	44		No	Yes	No									No						1				2				No		<6	<6	No
2715	Sep'16	Participant 1634	22	75	158	17258	2	PRIMI TWINS + PROM+ GEST HTN,BREECH - 37 WKS WITH OLIGOHYDROMNIOUS	37	Primi	Primi	3	Booked	2	6	14.5	2	83		No	Yes	No									No	1									2				Yes	ON 23/08/16 (17DAYS)	No labour	<6	No
2716	Sep'16	Participant 1635	28			17069	2	PRIMI 38+5 WKS WITH CPD	38	Primi	Primi	3	Booked	12	9	14.3		106		No	No	No								1	No									1	2				No		<6	Elective	No
2717	Sep'16	Participant 1636	30			16998	2	G3P2L2 + 1 PREVIOU LSCS- 39 WKS KCO EPILEPSY	39	Multi	Multi	3	Booked	9	10	12.7	2	90		No	No	No								1	No							EPILEPSY	1		1	FEVER	T. AUGMENTION 650MG BD	1	No		No labour	Elective	No
2718	Sep'16	Participant 1637	21			17245	2	G2P1L1 +1 PREVIOUS LSCS- 38WKS WITH POLYHYDROMNIOUS	38	Multi	Multi	1	Booked	8	9	8.2	1	94		No	No	No								1	Yes										2				No		No labour	Elective	No
2719	Sep'16	Participant 1638	24	55	150	16841	1	G2A1 37+WKS OF G.A NON REASSURING NST WITH MODERATE ANEMIA WITH CPD WITH GEST HTN	37	Multi	Primi	3	Booked	6	17	7.9	2	119		No	Yes	No									Yes		1								2				No			Elective	No
2720	Sep'16	Participant 1639	19	42	157	17280	1	PRIMI TG PH-VE PREGNENCY OBSTRCTRUCTED LABOUR- 39 WKS	40	Primi	Primi	3	Booked	11	12	8.1	2	94		No	No	No								1	No									1	2				No			<6	No
2721	Sep'16	Participant 1640	20	51	162	17360	1	PRIMI 39+3WKS OF G.A MSL	39	Primi	Primi	3	Booked	12	9	12.2		82		No	No	No								1	No						1				2				No			<6	No
2722	Sep'16	Participant 1641	25	48.5	156	17383	1	G2P1L1 37+2WKS G.A 1 PREVIOUS LSCS	37	Multi	Multi	3	Booked	7	7	10.7	2	89		No	No	No								1	No									1	2				No		<6	Elective	No
2723	Sep'16	Participant 1642	20	46	155	17291	1	G2P1L1 +1 PREVIOUS LSCS WITH SHORT ICP- 38WKS	38	Multi	Multi	1	Booked	10	11	12.4	2	127		No	No	No								1	No		1								2				Yes	ON 07/09/16(6DAYS)	No labour	Elective	No
2724	Sep'16	Participant 1643	22	46	149	17417	1	G2P1L1 +1 PREVIOUS LSCS WITH CPD-38WKS	39	Multi	Multi	1	Booked	2	8	11.3	2	111		No	No	No								1	No									1	2				No		No labour	Elective	No
2725	Sep'16	Participant 1644	27	57	157	17399	2	G2P1L1 38WKS OF G.A 1 PREVIOUS LSCS	38	Multi	Multi	1	Booked	13	10	9.9	2	105		No	No	No								1	No									1	2				No		<6	Elective	No
2726	Sep'16	Participant 1645	22	51	151	17563	1	G2P1L1 38WKS OF G.A 1 PREVIOUS LSCS WITH SHORT ICP	38	Multi	Multi	3	Booked	3	7	9.6	2	199		No	No	No								1	No									1	2				No		<6	Elective	No
2727	Sep'16	Participant 1646	23	56	163	17518	1	G3P1L1A1 37WKS RH-VE 1 PREVIOUS LSCS PROM + TWINS	37	Multi	Multi	3	Booked	9	7	9.6		87		No	No	No								1	No	1									1	PROM	INJ TAXIM	1	No		<6	<6	No
2729	Sep'16	Participant 1647	24	64	157	17402	1	PRIMI 37+2WKS WITH SEVERE PRE ECLAMPSIA WITH GEST HTN WITH IUGR	37	Primi	Primi	1	Booked	7	12	13.7	2	99		No	Yes	No						1	SEVERE PRE ECLAMPSIA		No									1	2				No		>12	Elective	No
2730	Sep'16	Participant 1648	25	65	158	17338	1	G2P1L1 36+6WKS 1 PREVIOUS LSCS	36	Multi	Multi	1	Booked	6	12	12.8	2	157		No	No	No								1	No									1	2				Yes	STEROID COVERED ONE 12/09/16 (3DAYS)	No labour	Elective	No
2731	Sep'16	Participant 1649	20	60	155	17582	2	G2P1L1 39+2WKS 1 PREVIOUS LSCS	39	Multi	Multi	1	Booked	6	9	10.5	2	118		No	No	No								1	No									1	1	PLENTY OF PUS CELLS	TAB. TAXIM 200MG tab Nitrofurantoin	1	No		No labour	Elective	No
2732	Sep'16	Participant 1650	30			17690	1	G2A1 38+3WKS G.A WITH HYPOTHYROIDISM WITH PROM	38	Multi	Primi	3	Booked	3	6	10.9	2	73		No	No	Yes									No	1									1	PROM FOR 10HRS	INJ TAXIM 1GM (IV)	1	No		<6		No
2733	Sep'16	Participant 1651	25			17831	1	G2P1L1 38WKS 1 PREVIOUS LSCS	38	Multi	Multi	3	Booked	6	7	11.3	2	79		No	No	No								1	No									1	2				No			Elective	No
2734	Sep'16	Participant 1652	26	56	155	17578	1	G3A2 37WKS OF G.A C.P. D	37	Multi	Primi	3	Booked	8	12	12.9	2	93		No	No	No								1	No	1									2				No			Elective	No
2735	Sep'16	Participant 1653	20	44	149	17877	1	PRIMI PLACENTA PREVIA- 34 WKS	34	PRIMI	Primi	3	Booked	5	8	12	2	105		No	No	No								1	No									1	2				Yes	1DOSE AT 11AM (21/09/16) (1 1/2 HRS)	<6	Elective	No
2736	Sep'16	Participant 1654	23	50	147	17844	2	G2P1L1 1 PREVIOUS LSCS 37WKS WITH GEST HTN	37	Multi	Multi	3	Booked	9	9	11	2	94		No	Yes	No									No									1	1	C/O COUGH &COLD	CAP AUGMENTEION 625MG BD	4	No		No labour	Elective	No
2737	Sep'16	Participant 1655	30	50	155	17848	2	PRIMI 39+6 WKS G.A	39	Primi	Primi	3	Booked	12	9	12	2	112		No	No	No								1	No									1	2				No		<6	<6	No
2738	Sep'16	Participant 1656	20	51	155	17851	1	G2P1L1 38WKS 1 PREVIOUS LSCS	38	Multi	Multi	1	Booked	6	9	11.8	2	90		No	No	No								1	No									1	2				No		No labour	Elective	No
2739	Sep'16	Participant 1657	24	47	155	17685	1	G2P1L1 TG 1 PREVIOUS LSCS- 38WKS	38	Multi	Multi	1	Booked	7	13	15.6		123		No	No	No								1	No									1	2				Yes	132 HRS (5DAYS)	No labour	Elective	No
2740	Sep'16	Participant 1658	22	49	145	17855	2	G3P2L2 38WKS 2 PREVIOUS LSCS	38	Multi	Multi	1	Booked	11	10	12.1	2	104		No	No	No								1	No									1	2				No		No labour	Elective	No
2741	Sep'16	Participant 1659	25			18148	2	G3P1L1A1 38WKS OF G.A 1 PREVIOUS LSCS WITH GEST HTN	38	Multi	Multi	3	Unbooked		8	13	2	121		No	Yes	No									No									1	2				No		<6	Elective	No
2742	Sep'16	Participant 1660	25			17785	2	G2P1L1 36WKS OF G.A 1 PREVIOUS LSCS WITH THREGTENED PRETERM WITH GEST HTN AND ANEMIA	36	Multi	Multi	3	Unbooked		14	8.1	2	118		No	Yes	No									Yes		1								2				Yes	5DAYS	<6	Elective	No
2743	Sep'16	Participant 1661	23			17963	2	G2P1L1 37+5WKS 1 PREVIOUS LSCS	37	Multi	Multi	3	Booked	2	12	13.1	2	103		No	No	No								1	No									1	2				No		No labour	Elective	No
2744	Sep'16	Participant 1662	24	65	146	18237	1	G2P1L1 38WKS 1 PREVIOUS LSCS WITH GDM WITH PROM	38	Multi	Multi	1	Booked	4	7	14.3		85		Yes	No	No									No	1				1					2				No		<6	<6	No
2745	Sep'16	Participant 1663	22	43	144	18225	2	G2P1L1 37+3WKS 1 PREVIOUS LSCS	37	Multi	Multi	3	Booked	6	7	11.8	2	89		No	No	No								1	No									1	2				No		<6	Elective	No
2746	Sep'16	Participant 1664	26			18169	2	G3P1L1A1 38WKS 1 PREVIOUS LSCS WITH MODERATE ANEMIA WITH CPD WITH MSL	38	Multi	Multi	3	Unbooked		8	8.9	2	87		No	No	No								1	Yes						1				2				No		<6	Elective	No
2747	Sep'16	Participant 1665	21	55	157	18205	2	PRIMI 35WKS OF G.A + TWINS	35	Primi	Primi	3	Booked	4	7	12.6	2	94		No	No	No								1	No									1	2				Yes	40MINS	<6	Elective	No
2748	Sep'16	Participant 1666	24			18311	2	G2P1L1 38WKS WITH 1 PREVIOUS LSCS	38	Multi	Multi	3	Booked	6	7	11.5	2	90		No	No	No								1	No									1	2				No		<6	Elective	No
2749	Sep'16	Participant 1667	26	55	154	18276	1	G4P2L2A1 36+5WKS G.A 2 PREVIOUS LSCS WITH OLIGOHYDROMNIOUS	36	Multi	Multi	3	Booked	5	13	12.4	2	114		No	No	No								1	No									1	2				Yes	GIVEN ON 31/08/16 (1 MONTH)	No labour	Elective	No
2750	Sep'16	Participant 1668	24	66	149	18222	2	PRIMI 40+1WKS FOR SID WITH APH WITH NON PROGRESSION OF LABOR	40	Primi	Primi	3	Booked	4	9	12.8	2	93		No	No	No						1	HBSAG POSITIVE		No									1	2				No		>12		No
2752	Sep'16	Participant 1669	23	54	165	18343	1	G2P1L1 38+3WKS G.A WITH 1 PREVIOUS LSCS	38	Multi	Multi	1	Booked	7	9	9.9	2	82		No	No	Yes									No									1	2				Yes		No labour	Elective	No
2753	Sep'16	Participant 1670	22			18317	1	G2P1L1 41WKS WITH THICK MSL WITH FETAL DISTRESS	41	Multi	Multi	3	Booked	1	7	12.8	2	97		No	No	No								1	No						1				2				No				No
2754	Sep'16	Participant 1671	24	62	161	18436	1	PRIMI 39+4WKS G.A WITH FETAL DISTRESS	39	Primi	Primi	1	Booked	11	7	15.1	2	100		No	No	No								1	No									1	2				Yes	21 DAYS	<6	<6	No
2755	Sep'16	Participant 1672	28	59	145	18309	2	G2P1L1 38WKS 1 PREVIOUS LSCS WITH MODERATE ANEMIA	38	Multi	Multi	1	Booked	4	7	9.4	2	100		No	No	No								1	Yes										2				No		No labour	Elective	No
2756	Sep'16	Participant 1673	24			18451	2	PRIMI 38WKS OF G.A WITH OLIGOHYDROMINOS WITH FETAL DISTRESS WITH PROM GEST HTN	38	Primi	Primi	3	Unbooked		8	10.2	2	71		No	Yes	No									No	1								1	2				No		<6	<6	No
2757	Nov'18	Participant 1674	24	45	146	20378	1	G3P2L2 + 2PREVIOUS LSCS- 38WKS	38	Multi	Multi	1	Booked	10	8	10.7		104		No	No	No								1	No									1	2				No		No labour	Elective	No
2758	Dec'16	Participant 1675	23	46	151	22760	1	PRIMI 40WKS G.A CPD WITH FETAL BRADYCARDIA WITH WITH DEFLEXED HEAD	40	Primi	Primi	3	Booked	9	8	10.5	2	107		No	No	No								1	No									1	2				No		<6	<6	No
2759	Dec'16	Participant 1676	28			24396	1	G3P2L2 + 2 PREVIOUS LSCS- 37WKS	37	Multi	Multi	1	Booked	5	10	11.9	2	98		No	No	No								1	No									1	2				No		No labour	Elective	No
2760	Dec'16	Participant 1677	17	46	155	24347	1	PRIMI 39WKS WITH FD	39	Primi	Primi	3	Booked	9	12	10.4	2	73		No	No	No								1	No									1	2				No		<6	Elective	No
2761	Dec'16	Participant 1678	21			22831	2	G2P1L1 38+4WKS G.A 1 PREVIOUS LSCS WITH CPD	38	Multi	Multi	3	Booked	10	8	12.3	2	70		No	No	No								1	No									1	2				No		No labour	Elective	No
2762	Dec'16	Participant 1679	23	54	148	24542	1	G2P1L1 +1 PREVIOUS LSCS- 38WKS WITH SCAR TENDERNESS	38	Multi	Multi	3	Booked	10	7	9.3	2	105		No	No	No								1	No										2				No			Elective	No
2763	Sep'16	Participant 1680	24	63	165	17764	1	G2A1 31WKS WITH FETAL DISTRESS	31	Multi	Primi	3	Booked	6	9	14.8	2	80		No	No	No								1	No									1	2				Yes		<6	Elective	No
2765	Dec'16	Participant 1681	21			22782	1	G3P1L1A1 37WKS OF 1 PREVIOUS LSCS	37	Multi	Multi	3	Unbooked		9	9.6	2	96		No	No	No						1	jaundice		No									1	2				Yes	3DAYS	<6	Elective	No
2766	Sep'16	Participant 1682	25	45	154	17845	1	G4P3L2D1 WITH 2 PREVIOUS LSCS WITH 38WKS	38	Multi	Multi	3	Booked	8	11	10.9	2	101		No	No	No								1	No									1	2				Yes	STEROID COVERED ONE (3DAYS)	<6	Elective	No
2767	Dec'16	Participant 1683	23			24460	1	PRIMI 35WKS GEST HYPERTENTION WITH IUGR WITH SEVERE PRE ECLAMPSIA	35	Primi	Primi	3	Unbooked		9	10.6	2	76		No	Yes	No									No									1	2				Yes	STEROID COVERED 24/12/16 (2DAYS)	No labour	Elective	No
2768	Dec'16	Participant 1684	27			24631	1	PRIMI 38WKS WITH GDM WITH CPD	38	Primi	Primi	3	Booked	3	6	11.1	1	90		Yes	No	Yes									No					1					2				No		<6	Elective	No
2769	Dec'16	Participant 1685	22	47	156	24310	1	G3P2L1 +2 PREVIOUS LSCS- 37 WKS WITH SEVERE PRE ECLAMPSIA WITH MOD ANEMIA WITH FETAL BRADYCARDIA	37	Multi	Multi	3	Booked	8	11	9.9	1	102		No	No	No								1	Yes										2				Yes	1HRS		Elective	No
2770	Dec'16	Participant 1686	23			20736	2	G2P1L1 37+6WKS 1 PREVIOUS LSCS WITH URTI	37	Multi	Multi	3	Booked	13	9	13.3	2	70		No	No	No								1	No							URTI	1		2				No		<6	>12	No
2771	Dec'16	Participant 1687	19	50	162	23977	2	PRIMI 34WKS GEST HTN MSL WITH IMMINENT ECLAMPSIA	34	Primi	Primi	3	Booked	7	14	11.3	2	88		No	Yes	No									No		1				1	imminent eclampsia	1		2				Yes	8DAYS	>12	<6	No
2772	Dec'16	Participant 1688	27	48	156	24382	2	G3P1L1D1 37WKS G.A GHTN WITH NON RE ASSURING NST WITH MSL	37	Multi	Multi	1	Booked	8	10	10.5		110		No	Yes	No									No									1	2				No			Elective	No
2773	Dec'16	Participant 1689	23	55	152	24474	1	G4P2L2 A1 40WKS 2 PREVIOUS LSCS EARLY WITH MODERATE ANEMIA	40	Multi	Multi	3	Booked	2	9	9.9	2	86		No	No	No								1	Yes										2				No		<6	Elective	No
2774	Dec'16	Participant 1690	22	47	145	24697	1	PRIMI 39WKS OF C.P.D	39	Primi	Primi	3	Booked	13	8	11		87		No	No	No								1	No									1	2				No			<6	No
2775	Dec'16	Participant 1691	25			24334	1	G3P2L2 38+5WKS 1 PREVIOUS LSCS WITH CPD	38	Multi	Multi	3	Booked	8	10	11.7		73		No	No	No								1	No									1	2				No		No labour	Elective	No
2776	Dec'16	Participant 1692	19	60	169	22784	1	PRIMI 39WKS OF G.A THICK MSL	39	Primi	Primi	3	Booked	10	6	11.9		78		No	No	No								1	No						1				2				No			<6	No
2777	Sep'16	Participant 1693	25	40	156	17782	2	G3P2L2 38WKS 2 PREVIOUS	38	Multi	Multi	1	Booked	9	9	12.7	2	85		No	No	No								1	No									1	2				No		No labour	Elective	No
2778	Sep'18	Participant 1694	31	53	140	16507	1	G2P1L1 37 WKS OF G.A 1 PREVIOUS LSCS	37	Multi	Multi	3	Booked	9	8	9.5		143		No	No	No								1	No									1	2				No			Elective	No
2779	Feb'18	Participant 1695	23	34	141	2805	1	G3P1L0A1 +36WKS +BREECH WITH OLIGOHYDROMNIOUS WITH HYPOTHYROIDISM	36	Multi	Multi	3	Booked	11	10	12.2	2	99		No	No	Yes									No									1	2				Yes	GIVEN ON 17/02/18 AT 1;00PM (3DAYS)	No labour	Elective	No
2780	Nov'18	Participant 1696	25			21848	1	G2P1L1 38 WKS G.A 1 PREVIOUS LSCS	38	Multi	Multi	1	Booked	9	8	12.1	2	115		No	No	Yes									No									1	2				No		No labour	Elective	No
2781	Nov'18	Participant 1697	20	41	147	20620	1	PRIMI 36+5WKS DCDA TWINS GESTATION WITH ECLAMPISIA	36	Primi	Primi	3	Booked	5	13	15.2	2	116		No	Yes	No									No									1	2				Yes	21/10/18 TIME NOT MENTIONED	<6	<6	No
2782	Nov'18	Participant 1698	25	55.8	160	20632	1	PRIMI 38WKS OLIGOHYDRAMNIOS (AFI 2-3 CM )	38	Primi	Primi	3	Unbooked		8	13.9	2	117		No	No	No								1	No									1	2				No		No labour	Elective	No
2783	Nov'18	Participant 1699	21	52	142	20646	2	G3P1L1A1 WITH 39WKS WITH 1 PREVIOUS LSCS	39	Multi	Multi	1	Booked	6	9	10.3	2	91		No	No	No								1	No									1	2				No		No labour	Elective	No
2784	Nov'18	Participant 1700	28	50	149	20691	2	G3P1L1A1 37WKS WITH 1 PREVIOUS LSCS WITH GEST HTN	37	Multi	Multi	3	Booked	11	8	15		114		No	Yes	No								1	No									1	2				Yes	06/11/18 TIME NOT MENTIONED	<6	Elective	Yes
2785	Nov'18	Participant 1701	25	46	140	20852	1	G6P2L2A3 35WKS G.A WITH 2 PREVIOUS LSCS	35	Multi	Multi	3	Booked	14	9	11.3	2	130		No	No	No								1	No									1	2				No		<6	Elective	No
2786	Nov'18	Participant 1702	21	47	161	21015	2	PRIMI 39+1WKS THICK MSL K\C\O HYPOTHYROIDISM	39	Primi	Primi	3	Booked	8	7	10.4	2	96		No	No	Yes									No						1				2				No		<6	<6	No
2787	Nov'18	Participant 1703	23	63	156	21329	2	G2A1 39+2WKS G.A MODERATELY THICK MSL WITH REACTIVE NST	39	Multi	Primi	3	Booked	8	9	11.9	2	78		No	No	No								1	No						1				2				No		<6	<6	No
2788	Nov'18	Participant 1704	32	56	148	21332	1	G4P3L1D2 37 WKS G.A 1 PREVIOUS LSCS WITH BAD OBSTETRIC HISTORY	37	Multi	Multi	1	Booked	6	11	11.3		117		No	No	No								1	No									1	2				Yes	26/10/18 TIME NOT MENTIONED	No labour	Elective	No
2789	Nov'18	Participant 1705	26	47	156	21333	2	G2P1L1 38 WKS G.A 1 PREVIOUS LSCS WITH MODERATE ANEMIA	38	Multi	Multi	1	Booked	3	10	8.4	2	95		No	No	No								1	Yes										2				No		No labour	Elective	No
2790	Nov'18	Participant 1706	29			21498	2	G3P2L2 35WKS OF G.A WITH BREECH PRESENTATION	35	Multi	Multi	3	Unbooked		6	10.9	2	87		No	No	No								1	No									1	1	PROM	INJ AMPICILLIN 1GM	1	No		<6	<6	No
2791	Nov'18	Participant 1707	26	56	147	21576	1	G3P1L1A1 37+3WKS G.A 1 PREVIOUS LSCS IN PRODROMAL LABOR	37	Multi	Multi	3	Booked	1	8	10.4		117		No	No	No	1								No									1	2				No		No labour	Elective	No
2792	Nov'18	Participant 1708	21	48	148	21652	1	G2P1L1 36WKS WITH 1 PREVIOUS LSCS	36	Multi	Multi	3	Booked	9	8	13.1		150		No	No	No								1	No									1	2				Yes	SINGLE DOSE ON 23/11/18 AT 03;30 AM	<6	Elective	No
2793	Nov'18	Participant 1709	22			21653	1	PRIMI + 39WKS WITH CPD (CONTRACTED PELVIS) WITH PROM WITH SHORT STATURE	39	Primi	Primi	3	Unbooked		6	12.6	2	83		No	No	No								1	No	1								1	2				No		<6	<6	No
2794	Nov'18	Participant 1710	27	43	154	21693	1	G5P2L2A2 37WKS G.A 2 PREVIOUS LSCS	37	Multi	Multi	3	Booked	8	10	10.5	2	99		No	No	No								1	No									1	2				Yes	ON 24/11/18AT 6PM	No labour	Elective	No
2795	Nov'18	Participant 1711	21			21770	1	G2P1L1 WITH 39WKS WITH 1 PREVIOUS LSCS	39	Multi	Multi	1	Booked	5	8	12.3	2	97		No	No	No								1	No									1	2				No		No labour	Elective	No
2796	Oct'18	Participant 1712	26			19582	1	PRIMI 37WKS G.A BREECH PRESENTATION WITH PROM	37	Primi	Primi	3	Unbooked		8	13		74		No	No	No								1	No	1								1	2				No		<6	<6	No
2797	Sep'18	Participant 1713	31			17676	1	G5P1L1 A3 37WKS OF G.A 1 PREVIOUS LSCS	37	Multi	Multi	1	Booked	7	11	9.5	2	97		No	No	No								1	No									1	2				No		No labour	Elective	No
2798	Sep'18	Participant 1714	18	50	150	18014	1	PRIMI 40WKS G.A WITH RELATIVE CPD IN 2ND STAGE LABOR IN PRODROMINOS IN LABOUR	40	Primi	Primi	3	Booked	2	9	11.5	1	77		No	No	No								1	No									1	2				No			<6	No
2799	Oct'18	Participant 1715	28	75	154	19637	1	G3P2L2 + 36WKS + 2 PREVIOUS LSCS + CHRONIC HTN + HYPOTHYRODISM	36	Multi	Multi	1	Booked	7	14	11.4	2	79		No	Yes	Yes									No									1	2				Yes	ON 04/10/18	No labour	Elective	No
2800	Oct'18	Participant 1716	24	37	149	19742	1	G2P1L1 + 37WKS 1 PREVIOUS LSCS WITH AFI 22-24CM	37	Multi	Multi	1	Booked	11	10	11.1	2	106		No	No	Yes									No									1	2				No		No labour	Elective	No
2801	Oct'18	Participant 1717	22			19883	2	G2P1L1 35+4 WKS G.A 1 PREVIOUS LSCS	35	Multi	Multi	3	Unbooked		8	9.9	2	168		No	No	No								1	No									1	2				Yes	6HRS	<6	Elective	No
2802	Oct'18	Participant 1718	27	41	136	19922	1	G3A1 38+5 WKS G.A CPD IN LABOUR	38	Multi	Primi	3	Booked	2	7	11.8	2	83		No	No	No								1	No									1	2				No		<6	Elective	No
2803	Oct'18	Participant 1719	28	47	158	20132	2	G2P1L1 35WKS G.A 1 PREVIOUS LSCS	35	Multi	Multi	1	Booked	6	7	9.3	2	91		No	No	No								1	No									1	2				No		No labour	Elective	No
2804	Nov'18	Participant 1720	25	66	148	20178	1	G3P2L2 37 WKS G.A WITH 1 PREVIOUS LSCS	37	Multi	Multi	3	Booked	6	13	11.8	2	89		No	No	No								1	No									1	2				Yes	02/11/18 AT 2:35 PM	<6	Elective	No
2805	Oct'18	Participant 1721	26	50	143	20180	2	G4P2L2A1 + 2 PREVIOUS LSCS-37w 5d WKS	38	Multi	Multi	3	Booked	2	8	13.6		90		No	No	No								1	No									1	2				No		<6	Elective	No
2806	Nov'18	Participant 1722	27	40	145	20394	1	G3P1L1A1 39+2 WKS G.A WITH PRODROMAL LABOR WITH NON REASSURING NST(FETAL DISTRESS)	39	Multi	Multi	3	Booked	11	8	13.4	2	76		No	No	No								1	No									1	2				No		<6	<6	No
2807	Nov'18	Participant 1723	25	35	140	20470	1	G2P1L1 37WKS G.A 1 PREVIOUS LSCS	37	Multi	Multi	3	Booked	11	8	13.9		98		No	No	No								1	No									1	2				No		<6	Elective	No
2808	Aug'18	Participant 1724	26	40	154	16059	2	G2P2L1 37+3WKS G.A WITH 1 PREVIOUS LSCS	37	Multi	Multi	3	Unbooked		8	9.2	2	79		No	No	No								1	No									1	2				No		No labour	Elective	No
2809	Apr'16	Participant 1725	23	60	155	6753	1	G2P1L1 40WKS 1 PREVIOUS LSCS	40	Multi	Multi	3	Booked	2	15	12.2	2	60		No	No	No								1	No									1	2				No		No labour	Elective	No
2810	Apr'16	Participant 1726	22	49	143	6592	2	G3P1L1A1 36+4WKS PREVIOUS LSCS RH NEAGTIVE WITH PRE-ECLAMPSIA	36	Multi	Multi	3	Booked	7	7	12.4		98		No	No	No								1	No									1	2				No		<6	Elective	No
2811	Apr'16	Participant 1727	22	48	145	6743	1	G2P1L1 39+2WKS PREVIOUS LSCS IN LABOUR	39	Multi	Multi	3	Unbooked		7	10.7	2	72		No	No	No								1	No									1	2				No		<6	Elective	No
2812	Apr'16	Participant 1728	23			6751	1	PRIMI 40+5WKS WITH CPD WITH NON PROGRES OF LABOUR	40	Primi	Primi	3	Booked	10	7	12.9	2	84		No	No	No								1	No									1	1			1	No			Elective	No
2813	Apr'16	Participant 1729	29	73	160	6478	1	G3P1L1A1 37WKS OF G.A 1 PREVIOUS LSCS	37	Multi	Multi	1	Booked	10	12	12.6	2	94		No	No	No								1	No									1	2				Yes	4DAYS	No labour	Elective	No
2814	Apr'16	Participant 1730	33	55	152	6839	1	G3P2L2 38WKS 1 PREVIOUS LSCS	38	Multi	Multi	3	Booked	8	7	12.3	2	105		No	No	No								1	No									1	2				No		No labour	Elective	No
2815	Apr'16	Participant 1731	30			6853	2	G2P1L1 37WKS PREVIOUS LSCS POLYHYDROMINOS IUD	37	Multi	Multi	3	Unbooked		7	13.1				No	No	No								1	No									1	2				Yes	3HRS	<6	<6	No
2816	Apr'16	Participant 1732	26	70	157	6843	1	PRIMI 36WKS OLIGOHYDROMINOS DECREASED PERPH OF FM	36	Primi	Primi	3	Booked	7	9	13.1				No	No	No								1	No									1	2				Yes	24	<6	<6	No
2817	Apr'16	Participant 1733	29	55	165	6666	2	G4P1L1A2 38WKS G.A 1 PREVIOUS LSCS+RH-VE	38	Multi	Multi	1	Booked	7	13	11.7	2	137		No	Yes	No									No									1	2				Yes	3DAYS	No labour	Elective	No
2818	Apr'16	Participant 1734	21	44	146	6494	2	G2P1L0 +38WKS WITH NON REASSURING NST WITH FETAL BRADYCARDIA	38	Multi	Multi	3	Booked	8	11	13	2	56		No	No	No								1	No	1									1			1	No			Elective	No
2819	Apr'16	Participant 1735	22	80	158	6067	1	PRIMI 35WKS TWINS PREGNENCY GDM	35	Primi	Primi	1	Booked	5	11	12.4	2	206		Yes	No	No									No					1					2				No		No labour	Elective	No
2820	Apr'16	Participant 1736	23	56	150	6353	1	G2P1L1 39WKS 1 PREVIOUS LSCS	39	Multi	Multi	1	Booked	7	8	12.2	2	98		No	No	No								1	No									1	2				No		No labour	Elective	No
2821	Apr'16	Participant 1737	27	48	142	6348	1	PRIMI 39WKS WITH CORD PRESENTATION	39	Primi	Primi	3	Booked	8	10	15.3	2	100		No	No	No								1	No							CORD PRESENTATION	1		2				No			Elective	No
2822	Apr'16	Participant 1738	24	55	152	6331	2	PRIMI WITH TG WITH GEST HTN WITH CPD- 40 WKS	40	Primi	Primi	3	Booked	7	8	12.2	2	78		No	Yes	No								1	No									1	2				No		<6	<6	No
2823	Apr'16	Participant 1739	24	67	163	6264	1	G3P2L2 D1 36+3WKS 2 PREVIOUS LSCS	36	Multi	Multi	3	Booked	11	10	11.8		135		No	No	No								1	No									1	2				No		<6	Elective	No
2824	Apr'16	Participant 1740	24	66	160	6273	2	G2P1L1 37WKS 1 PREVIOUS LSCS WITH CPD	37	Multi	Multi	1	Booked	6	12	11.4	2	103		No	No	No								1	No									1	2				No		No labour	Elective	No
2826	Apr'16	Participant 1741	22	57	160	6509	1	G2P1L1 38+4WKS 1 PREVIOUS	38	Multi	Multi	1	Booked	10	8	10	2	83		No	No	No								1	No									1	2				Yes	1.5	No labour	Elective	No
2827	Apr'16	Participant 1742	26			6577	1	PRIMI 38+2WKS RH-VE MSL	38	Primi	Primi	3	Booked	11	6	11.7	2	85		No	No	Yes									No	1					1				2			1	No				No
2828	Apr'16	Participant 1743	21	44	153	6483	1	PRIMI TG WITH MSL WITH RH-VE- 40WKS	40	Primi	Primi	3	Booked	6	8	10.7	2	84		No	No	No								1	No						1				2				No			<6	No
2829	Apr'16	Participant 1744	24	66	156	6757	2	PRIMI WITH 40 WKS TG WITH CPD	40	PRIMI	Primi	3	Booked	6	7	13.6	2	112		No	No	No								1	No									1	2				No		<6	<6	No
2830	Apr'16	Participant 1745	25	56	142	6497	1	G2P1L1 38WKS 1 PREVIOUS LSCS	38	Multi	Multi	1	Booked	8	10	11.1	2	98		No	No	No								1	No									1	2				Yes	18 HRS	No labour	Elective	No
2831	Apr'16	Participant 1746	25	54	150	6658	1	G3P1L1A1 38+1WKS 1 PREVIOUS LSCS	38	Multi	Multi	1	Booked	6	8	10.6	2	91		No	No	No								1	No									1	2				Yes	7hrs	No labour	Elective	No
2832	Apr'16	Participant 1747	24			6473	1	G3P2L1D1 38WKS 1 PREVIOUS LSCS	38	Multi	Multi	1	Unbooked		10	12.5	2	76		No	No	No								1	No									1	2				Yes	coverage over 5-4-16	No labour	Elective	No
2833	Apr'16	Participant 1748	26	55	156	6734	2	G3P2L2 37WKS 2 PREVIOUS LSCS	37	Multi	Multi	3	Booked	13	7	10.6		107		No	No	No								1	No									1	2				No		<6	Elective	No
2834	Apr'16	Participant 1749	20	46	154	6500	1	PRIMI 39+4WKS IN EARLY LABOUR THICK MSL	39	Primi	Primi	3	Booked	7	10	13.6	2	82		No	No	Yes									No						1				1			1	No			<6	No
2835	Apr'16	Participant 1750	25	45	138	6749	1	G3P2L2 38+8WKS 1 PREVIOUS LSCS WITH MSL	38	Multi	Multi	3	Booked	6	7	10.8		96		No	No	No								1	No						1				2				No		<6	<6	No
2836	Apr'16	Participant 1751	29	56	160	6221	1	G2P1L1 31WKS 1 PREVIOUS LSCS OLIGOHYDROMINOS	31	Multi	Multi	3	Booked	1	10	10.8	2	77		No	No	No								1	No									1	2				Yes	17HRS	No labour	Elective	No
2837	Apr'16	Participant 1752	22			7525	1	PRIMI THICK MSL- 39WKS	40	Primi	Primi	3	Unbooked		7	8	2	98		No	No	No								1	No	1					1				1			1	Yes	1HRS		<6	No
2838	Apr'16	Participant 1753	25	53	162	7520	1	PRIMI 39WKS GEST HTN OLIGOHYDROMINOS	39	Primi	Primi	3	Booked	6	10	10.3	2	79		No	Yes	No									No									1	2				No		No labour	Elective	No
2839	Apr'16	Participant 1754	23			7431	1	G2P1L1 37WKS 1 PREVIOUS LSCS	37	Multi	Multi	1	Booked	9	9	12.9		114		No	No	No								1	No									1	2				Yes	17 HRS	No labour	Elective	No
2840	Apr'16	Participant 1755	23			7497	2	G3P2L2 38WKS 2 PREVIOUS LSCS	38	Multi	Multi	3	Booked	8	7	11.1	2	66		No	No	No								1	No									1	2				No		No labour	Elective	No
2841	Apr'16	Participant 1756	22	61	151	7518	2	G5P1L1A3 37+4WKS PREVIOUS LSCS	37	Multi	Multi	1	Booked	8	9	11.9	2	90		No	No	No						1	epilapsy		No									1	2				Yes	32 HRS	No labour	Elective	No
2842	Apr'16	Participant 1757	22			7596	1	G3P2L2 39+2WKS OF G.A 2 PREVIOUS LSCS	39	Multi	Multi	3	Unbooked		7	9.8		92		No	No	No								1	No									1	2				No		<6	Elective	No
2843	Apr'16	Participant 1758	29			7488	1	G4P3L1D2 36WKS PREVIOUS LSCS THREATENED PRETOM	36	Multi	Multi	3	Booked	6	9	13.4	2	68		No	No	No								1	No									1	2				No		<6	<6	No
2844	Apr'16	Participant 1759	21	52	155	7502	1	PRIMI TWINS + OLIGOHYDROMINOS-34 WKS	34	Primi	Primi	3	Booked	5	9	13.3		107		No	Yes	No									No									1	2				Yes	1DAYS	No labour	Elective	No
2845	Apr'16	Participant 1760	24	43	144	7482	1	G2P1L1 WITH 36 WKS 1 PREVIOUS LSCS-	36	Multi	Multi	3	Booked	9	8	13.3		68		No	No	Yes									No									1	2				Yes	1DAY	<6	Elective	No
2846	Apr'16	Participant 1761	20	68	151	7693	2	PRIMI 38WKS TWINS HTN	38	Primi	Primi	3	Unbooked		6	15.5	2	78		No	Yes	No									No									1	2				No		<6	Elective	No
2847	Apr'16	Participant 1762	22	39	150	7420	1	G2P1L1 36WKS 1 PREVIOUS LSCS RH-VE PREGNENCY	36	Multi	Multi	1	Booked	6	11	12.8		107		No	No	No								1	No									1	2				Yes	82 HRS	<6	Elective	No
2848	Apr'16	Participant 1763	25	43	150	7328	1	G3P2L2 38WKS 2 PREVIOUS LSCS	38	Multi	Multi	1	Booked	7	8	12	2	79		No	No	No								1	No									1	2				Yes	12HRS	No labour	<6	No
2849	Apr'16	Participant 1764	24	49	150	7250	2	G2P1L1 38WKS 1 PREVIOUS LSCS	38	Multi	Multi	1	Booked	11	9	14.2	2	102		No	No	No								1	No									1	2				No		No labour	Elective	No
2850	Apr'16	Participant 1765	20	69	150	6994	1	G3P1L1A1 38WKS 1 PREVIOUS LSCS	38	Multi	Multi	1	Booked	6	11	11.7	2	123		No	No	No								1	No									1	2				No		No labour	Elective	No
2851	Apr'16	Participant 1766	26	42	160	7130	1	G3P2L2 38WKS 2 PREVIOUS LSCS	38	Multi	Multi	1	Booked	7	11	8.5	2	110		No	No	No								1	No									1	2				No		No labour	Elective	No
2852	Apr'16	Participant 1767	24	58	156	6985	1	G2P1L1 + THICK MSL- 38 WKS	39	Multi	Multi	3	Booked	9	11	9.6	2	121		No	No	No								1	No						1				2				No			Elective	No
2853	Apr'16	Participant 1768	23	44	151	6996	1	PRIMI 32WKS OLIGOHYDROMINOS WITH PRE TERM	32	Primi	Primi	1	Booked	6	10	11.1	2	76		No	No	No								1	No									1	2				Yes	STEROID COVERED 12/04/16	<6	Elective	No
2854	Apr'16	Participant 1769	22	45	145	6905	1	PRIMI 37WKS AFI 4.5 CM OLIGOHYDROMINOS	37	Primi	Primi	3	Booked	5	12	12	2	105		No	No	No								1	No									1	2				No		<6	Elective	No
2855	Apr'16	Participant 1770	21	59	145	7096	1	PRIMI 39+3WKS WITH ECLAMPSIA	39	Primi	Primi	3	Booked	8	10	12.5	2	77		No	No	No								1	No							eclampsia	1		2				No		<6	Elective	No
2856	Apr'16	Participant 1771	30			7255	1	G3P2L0 36WKS 1 PREVIOUS LSCS	36	Multi	Multi	3	Booked	10	8	12.8	1	67		No	No	No								1	No	1									1			1	Yes	5 hrs	<6	No recorded	No
2857	Apr'16	Participant 1772	25	53	155	7262	1	PRIMI 37WKS OLIGOHYDROMINOS TWINS	37	Primi	Primi	3	Unbooked		9	11.8	2	56		No	No	No								1	No									1	2				No		<6	Elective	No
2858	Apr'16	Participant 1773	29			5822	2	PRIMI 34+6WKS OF G.A MSL	34	Primi	Primi	3	Booked	9	20	11.8		109		No	No	No								1	No						1			1	2				No		<6	<6	No
2859	Apr'16	Participant 1774	27	57	156	6898	1	G2P1L1 38+4WKS G.A 1 PREVIOUS LSCS	38	Multi	Multi	3	Unbooked		5	11.6	2	96		No	No	No								1	No									1	2				No		<6	Elective	No
2860	Apr'16	Participant 1775	22	60	152	6929	1	PRIMI 36+6WKS NON REACTIVE NST WITH FD	36	Primi	Primi	3	Booked	12	7	13.3	2	69		No	No	No								1	No	1								1	2				No		<6	Elective	No
2861	Apr'16	Participant 1776	19	67	160	6895	1	PRIMI 40=3WKS WITH SID MSL	40	Primi	Primi	3	Booked	10	7	12.6	2	97		No	No	No								1	No						1				2				No			Elective	No
2862	Apr'16	Participant 1777	24	65	141	6884	1	PRIMI 40WKS GDM NON NST WITH MSL	40	Primi	Primi	3	Booked	9	7	12.7	2	113		Yes	No	No									No					1	1				2				No			Elective	No
2863	Apr'16	Participant 1778	23	38	150	6811	2	G2P1L1 + 1 PREVIOUS LSCS- 38 WKS WITH MSL	38	Multi	Multi	1	Booked	9	16	13.2	2	89		No	No	No								1	No						1				2				Yes	1DAY	No labour	Elective	No
2864	Apr'16	Participant 1779	23	75	154	6886	1	PRIMI 38WKS OLIGOHYDROMINOS NON RE ASSURING NST	38	Primi	Primi	3	Booked	9	8	11.3	2	119		No	No	Yes									No									1	2				Yes	28 HRS	<6	<6	No
2865	Apr'16	Participant 1780	22			7048	1	PRIMI 39WKS OLIGOHYDROMINOS	39	Primi	Primi	3	Booked	3	6	11	2	88		No	No	No								1	No									1	2				No		<6	Elective	No
2866	Apr'16	Participant 1781	24	42	144	6830	2	PRIMI 39+2WKS G.A WITH PROM WITH CPD	39	Primi	Primi	3	Booked	2	9	12.9	2	122		No	No	No								1	No	1								1	2				No			Elective	No
2867	Apr'16	Participant 1782	23	65	155	6997	2	G2P1L1 38WKS 1 PREVIOUS LSCS	38	Multi	Multi	1	Booked	8	11	12.9	2	88		No	No	No								1	No									1	2				No		No labour	Elective	No
2868	Apr'16	Participant 1783	20	40	150	7068	2	PRIMI 38+4WKS OLIGOHYDROMINOS	38	Primi	Primi	1	Booked	6	9	12.3	2	84		No	No	No								1	No									1	2				Yes	INJ BETNOSIL COVERAGE OVER 14-4-16	No labour	Elective	No
2869	Apr'16	Participant 1784	21			6831	1	PRIMI 40+1WKS MSL WITH FETAL DISTRESS WITH CPD	40	Primi	Primi	3	Booked	9	6	9.4	2	103		No	No	No								1	No						1				2				No		No labour	Elective	No
2870	Mar'16	Participant 1785	26	54	157	4126	1	G2A1 40+3WKS WITH PROM WITH NON PROGRESS OF LABOUR	40	Multi	Primi	1	Booked	9	11	12.5	2	110		No	No	No								1	No	1									1			1	No		>12	<6	No
2871	Mar'16	Participant 1786	21	60	147	5024	1	PRIMI 36WKS + 2 DAYS NON REACTIVE NST	36	Primi	Primi	3	Booked	4	8	14.6	2	125		No	No	No								1	No									1	2				Yes		<6	Elective	No
2872	Mar'16	Participant 1787	28	50	150	5008	2	G6P3L1A2 35+5 WKS IUGR, GEST HTN, OLIGO	35	Multi	Multi	1	Booked	3	11	13.9	2	115		No	No	No								1	No									1	2				No		<6	Elective	No
2873	Mar'16	Participant 1788	22	65	158	5003	2	PRIMI 35WKS OF F.D	35	Primi	Primi	3	Booked	3	9	12.5	2	111		No	No	No								1	No								1		2				No		No labour	Elective	No
2874	Mar'16	Participant 1789	22	45	154	4940	1	G2P1L1 38WKS 1 PREVIOUS LSCS	38	Multi	Multi	1	Booked	9	8	13.5	2	93		No	No	No								1	No									1	2				No		No labour	Elective	No
2875	Mar'16	Participant 1790	18	52	150	4819	1	PRIMI 37+4WKS WITH SEVERE PREECLAMPSIA MSL WITH NON REASSURING NST WIITH HYPOTHYROIDISM	37	Primi	Primi	3	Booked	5	7	12.8	2	88		No	No	Yes									No						1				2				No		<6	<6	No
2876	Mar'16	Participant 1791	23	47	145	4803	2	G3P1L1A1 39WKS 1 PREVIOUS LSCS	39	Multi	Multi	1	Booked	11	8	13.6		102		No	No	No								1	No									1	2				No		No labour	Elective	No
2877	Mar'16	Participant 1792	23	52	153	4739	1	G2P1L1 38+3WKS 1 PREVIOUS LSCS	38	Multi	Multi	3	Booked	10	8	13.6	2	94		No	No	No								1	No									1	2				Yes	05:46:00	No labour	Elective	No
2878	Mar'16	Participant 1793	25	79	143	4733	2	G2P1L1 39+6WKS G.A 1 PREVIOUS LSCS PREVIOUS LSCS RH-VE	39	Multi	Multi	3	Unbooked		7	12.6		98		No	No	No								1	No									1	2				No		No labour	Elective	No
2879	Mar'16	Participant 1794	22	81	154	4604	2	PRIMI 34WKS P PROM OLIGOHYDROMINOS	34	Primi	Primi	3	Booked	7	8	12.9	2	108		No	No	No								1	No	1									1			6	Yes	48	<6	>12	No
2880	Mar'16	Participant 1795	24	54	156	4588	1	G2P1L1 38+5 WKS 1 PREVIOUS LSCS	38	Multi	Multi	3	Booked	5	7	14.3	2	87		No	No	No								1	No									1	2				No		<6	<6	No
2881	Mar'16	Participant 1796	27			4578	2	PRIMI 38WKS OF BREECH	38	Primi	Primi	3	Booked	8	6	12.3	2	111		No	No	No								1	No							BREECH	1		2				No		No labour	Elective	No
2882	Mar'16	Participant 1797	23	52	151	4574	1	PRIMI 39WKS G.A WITH FD	39	Primi	Primi	3	Booked	12	7	9.9	2	124		No	No	No								1	No									1	2				No		<6	Elective	No
2883	Mar'16	Participant 1798	24	50	148	4475	1	G3P1L1A1 38WKS G.A 1 PREVIOUS LSCS WITH CPD WITH MATERNAL TACHICARDIA LABOR	38	Multi	Multi	3	Booked	6	7	13.4	2	65		No	No	No								1	No									1	2				No		No labour	Elective	No
2884	Mar'16	Participant 1799	21			4376	1	PRIMI 39WKS OF OLIGOHYDROMINOS	39	Primi	Primi	3	Booked	5	9	10.4	2	113		No	No	Yes									No							oligohydramnios	1		2				No		No labour	Elective	No
2885	Mar'16	Participant 1800	24	59	146	4407	2	G2P1L0 1 PREVIOUS LSCS- 37 WKS WITH PREV ABRUPTION WIT H/O PRE ECLAMPSIA WITH CPD	37	Multi	Multi	1	Booked	1	18	10.8	2	150		No	No	No						1	PREVIOUS HISTORY OF ECLAMPSIA		No										2				Yes	10 DAYS	No labour	Elective	No
2886	Mar'16	Participant 1801	25	90	168	4426	2	PRIMI 38+4WKS GDM	38	Primi	Primi	1	Booked	6	13	14.6	1	75		Yes	No	No									No					1					2				No			Elective	No
2887	Mar'16	Participant 1802	20	50	65	5588	1	G2P1L1 39+2 WKS 1 PREVIOUS LSCS WITH CPD	39	Multi	Multi	1	Booked	9	8	10.2		95		No	No	No								1	No									1	2				No		<6	Elective	No
2888	Mar'16	Participant 1803	29	63	155	5585	2	G3P2L2 39WKS 2 PREVIOUS LSCS	39	Multi	Multi	3	Booked	3	7	10.7	1	85		No	No	No								1	No									1	2				No			<6	No
2889	Mar'16	Participant 1804	20	51	161	5504	1	PRIMI 36 WKS FETAL DISTRESS	36	Primi	Primi	3	Booked	5	10	15				No	Yes	No									No					1					2				Yes	4 HRS	<6	Elective	No
2890	Mar'16	Participant 1805	20			5502	2	PRIMI 37WKS OLIGOHYDROMINOS	37	Primi	Primi	1	Booked	7	9	12.9	2	83		No	No	No								1	No									1	2				Yes	4 HRS	<6	Elective	No
2891	Mar'16	Participant 1806	31	99	150	5344	1	PRIMI 36WKS WITH CHRONIC HTN WITH GDM ON DIET	36	Primi	Primi	1	Booked	7	20	13.5	2	90		Yes	Yes	No									No									1	2				Yes	BETNOST COVERAGE OVER 24-03-2016	<6	Elective	No
2892	Mar'16	Participant 1807	29	66	159	5342	2	PRIMI 40+3WKS G.A MSL	40	Primi	Primi	3	Booked	2	9	12.6	2	122		No	No	No								1	No						1		0		2				No		<6	<6	No
2893	Mar'16	Participant 1808	23	47	150	5335	2	G2P1L1 38+5WKS 1 PREVIOUS LSCS WITH RH NEGATIVE PREGNANCY	38	Multi	Multi	1	Booked	8	8	12.4		83		No	No	No								1	No									1	2				No		No labour	Elective	No
2894	Mar'16	Participant 1809	25	60	154	5221	1	G2P1L0 39WKS CPD	39	Multi	Multi	3	Booked	3	6	15.1	2	99		No	No	No								1	No									1	2				No			Elective	No
2895	Mar'16	Participant 1810	23			5215	1	G2P1L1 35WKS 1 PREVIOUS LSCS POLYHYDROMINOS	35	Multi	Multi	3	Booked	5	10	11.8	2	112		No	No	No								1	No									1	2				Yes	25HRS	<6	Elective	No
2896	Mar'16	Participant 1811	27	56	145	5191	1	PRIMI 38WKS OF G.A CPD	38	Primi	Primi	3	Booked	10	6	14.6	2	117		No	No	No								1	No									1	2				No		<6	<6	No
2897	Mar'16	Participant 1812	21	41	152	5156	1	PRIMI 36+4WKS OLIGOHYDROMINOS	36	Primi	Primi	1	Booked	10	14	11.6		117		No	No	No								1	No									1	2				Yes		<6	Elective	No
2898	Mar'16	Participant 1813	25	52	160	5108	1	G2P1L1 34WKS OF 1 PREVIOUS LSCS	34	Multi	Multi	3	Booked	9	11	11.6	2	83		No	No	No								1	No							1 PREVIOUS LSCS	1		2				No		No labour	Elective	No
2899	Mar'16	Participant 1814	21	70	154	5099	1	PRIMI WITH 39WKS WITH FD WITH CPD	39	Primi	Primi	3	Booked	6	9	11.2	2	78		No	No	No								1	No									1	2				No			Elective	No
2900	Mar'16	Participant 1815	20	45	150	5087	1	PRIMI 38WKS OF G,A CPD	38	Primi	Primi	3	Booked	12	7	10.6	2	80		No	No	No						0		1	No									1	2				Yes	23 days		Elective	No
2901	Mar'16	Participant 1816	24	52	150	5086	1	G2P1L1 +1 PREVIOUS LSCS- 37 WKS WITH CPD	38	Multi	Multi	1	Booked	8	8	12.7	2	81		No	No	No								1	No									1	2				Yes	13 hrs	No labour	Elective	No
2902	Mar'16	Participant 1817	33	66	156	5085	1	PRIMI 38WKS G.A APH PRODOMAL LABOUR	38	Primi	Primi	3	Booked	9	5	13.2	2	87		No	No	No								1	No							APH	1		2				No		<6	Elective	No
2903	Mar'16	Participant 1818	21	43	147	5032	1	G2P1L1 + 1 PREVIOUS LSCS- 38 WKS	38	Multi	Multi	3	Booked	4	8	10	2	66		No	No	No						1	PRE HISTROY OF POST PARTUM ECLAMPSIA		No									1	2				No			Elective	No
2904	Mar'16	Participant 1819	28	58	158	5667	2	PRIMI 35WKS OLIGOHYDROMINOS	35	Primi	Primi	3	Booked	5	10	12.5	2	123		No	No	No								1	No									1	2				Yes	STEROID COVERED 24/03/16	<6	Elective	No
2905	Mar'16	Participant 1820	20	56	155	5668	2	PRIMI TG OLIGOHYDROMINOS WITH GEST HTN INDUCED- 38 WKS	38	Primi	Primi	3	Booked	6	9	11.9	2	94		No	No	No								1	No									1	2				No			Elective	No
2906	Mar'16	Participant 1821	29	64	157	11032	2	G3P2L2 38WKS 1 PREVIOUS LSCS WITH IMPAIRED GTT WITH PRURITUS PREGNANCY	38	Multi	Multi	1	Booked	9	7	12.1	2	90		No	No	No								1	No									1	2				No		<6	Elective	No
2907	Mar'16	Participant 1822	30	52	150	6204	1	G3P2L0 31+1WKS OF G.A 2 PREVIOUS LSCS	31	Multi	Multi	3	Unbooked		7	12.1	2	85		No	No	No								1	No									1	2				Yes	6 hrs	<6	Elective	No
2908	Mar'16	Participant 1823	23	48	144	6145	2	PRIMI 39=3WKS WITH PROM WITH CPD	39	Primi	Primi	3	Booked	5	7	13.1	2	147		No	No	No								1	No	1								1	2				No			<6	No
2909	Mar'16	Participant 1824	21	47	152	6098	1	PRIMI TG CPD FETAL DISTRESS- 40 WKS	40	Primi	Primi	3	Booked	9	7	12.8	2	101		No	No	No								1	No									1	2				No				No
2910	Mar'16	Participant 1825	28	48	155	6074	1	PRIMI 38WKS WITH SEVERE OLIGO	38	Primi	Primi	3	Booked	10	7	12.8	2	92		No	No	No								1	No									1	2				No			Elective	No
2911	Mar'16	Participant 1826	20	40	152	6049	1	PRIMI OLIGIHYDROMINOS- 39 WKS	40	Primi	Primi	3	Booked	11	7	11.8	2	90		No	No	No								1	No									1	2				Yes	72 hrs		Elective	No
2912	Apr'16	Participant 1827	23			6851	1	PRIMI 40WKS MSL	40	Primi	Primi	3	Booked	10	8	13.7		76		No	No	No								1	No						1				2				No		<6	<6	No
2913	Apr'16	Participant 1828	19	55	152	6847	2	PRIMI WITH TG WITH MSL- 37 WKS	37	Primi	Primi	3	Booked	7	6	12	2	90		No	No	No								1	No						1				2				No		<6		No
2914	Apr'16	Participant 1829	24	68	151	6432	2	G2P1L0 37WKS 1 PREVIOUS LSCS	37	Multi	Multi	3	Booked	4	7	10.3		91		No	No	No								1	No									1	2				No		No labour	Elective	No
2915	Apr'16	Participant 1830	24	50	155	6727	1	G3P1L1 37+2WKS 1 PREVIOUS LSCS	37	Multi	Multi	1	Booked	12	23	12.6	1	115		No	No	No									No					1					2				Yes		No labour	Elective	No
2916	Mar'16	Participant 1831	26	55	156	6039	1	G2P1L1 39WKS 1 PREVIOUS LSCS	39	Multi	Multi	1	Booked	3	7	11.1	2	91		No	No	No									No									1	2				No		<6	Elective	No
2917	Mar'16	Participant 1832	30	62	156	6026	1	G4P2L1A1 WITH 1 PREVIOUS LSCS- 37WKS	38	Multi	Multi	3	Unbooked		7	12.5	2	63		No	Yes	No									No	1									2				No				No
2918	Mar'16	Participant 1833	31	60	151	6009	1	PRIMI +38+3 WKS WITH THICK MSL	38	Primi	Primi	3	Unbooked		7	11	2	137		No	No	No								1	No						1				2				No		<6	Elective	No
2919	Mar'16	Participant 1834	23	48	151	6008	1	PRIMI 39WKS PRODROMAL LABOUR MSL	39	Primi	Primi	3	Booked	14	7	11.3	2	132		No	No	No								1	No						1				2				No		<6	Elective	No
2920	Mar'16	Participant 1835	20	54	153	5942	2	G2P1L1 35WKS 1 PREVIOUS LSCS	35	Multi	Multi	3	Booked	4	8	11.4	2	90		No	No	No								1	No									1	2				Yes	1HRS	No labour	Elective	No
2921	Mar'16	Participant 1836	22	56	151	5937	2	G3P1L1A1 37WKS 1 PREVIOUS LSCS	37	Multi	Multi	3	Booked	4	9	13.7	2	113		No	No	No								1	No									1	2				Yes		No labour	Elective	No
2922	Mar'16	Participant 1837	24	71	152	5912	2	G2P1L0 TG CPD IN LABOUR- 37 WKS	37	Multi	Multi	3	Booked	12	8	12.6	2	90		No	No	No								1	No									1	2				No			Elective	No
2923	Mar'16	Participant 1838	32			5856	2	G3P2L2 39WKS 2 PREVIOUS LSCS MSL	39	Multi	Multi	3	Unbooked		7	14.2				No	No	No						0		1	No	1					1	jaundice	1		1			1	No		No labour	<6	No
2924	Mar'16	Participant 1839	23			5836	1	PRIMI 40WKS G.A F.D WITH CLINICAL OLIGOHYDROMNIOUS	40	Primi	Primi	3	Booked	9	7	14.7	2	61		No	No	No								1	No									1	2				No			<6	No
2925	Jun'16	Participant 1840	21	51	150	10209	2	G2P1L1 OF G.A 1 PREVIOUS LSCS BREECH- 38WKS	38	Multi	Multi	3	Booked	8	9	11.9		98		No	No	No								1	No							BREECH	1		2				No		<6	<6	No
2926	Jun'16	Participant 1841	28	60	150	9821	2	G2P1L1 37WKS 1 PREVIOUS LSCS	37	Multi	Multi	1	Booked	11	12	10.5	2	88		No	No	No								1	No									1	2				Yes	STEROID COVERED 13/05/16	<6	<6	No
2927	Jun'16	Participant 1842	23			10651	1	G2P1L1 38WKS 1 PREVIOUS LSCS WITH SHORT ICP WITH CPD	38	Multi	Multi	3	Booked	7	8	12.5	2	90		No	No	No								1	No									1	2				No		No labour	Elective	No
2928	Jun'16	Participant 1843	22	46	141	10107	2	G2A1 37WKS NON PROGRESSIVE OF LABOUR WITH CPD OLIGOHYDROMNIOUS	37	Multi	Primi	3	Booked	8	15	10.08	2	101		No	No	No								1	No									1	2				No		>12	>12	No
2929	Jun'16	Participant 1844	28	54	156	10560	1	G3P2L2 37WKS 2 PREVIOUS LSCS- HBSAG POSITIVE	37	Multi	Multi	3	Booked	5	9	12.1	2	118		No	No	No						1	HBSAG POSITIVE		No									1	2				Yes	STEROID COVERED ON 907/06/160	<6	<6	No
2930	Jun'16	Participant 1845	22			10555	2	G2P1L1 37WKS G.A 1 PREVIOUS LSCS WITH SHORT ICP WITH MATERNAL TACHYCARDIA IN EARLY LABOR	37	Multi	Multi	3	Booked	5	10	9.3	2	68		No	No	No								1	No									1	2				Yes	STEROID COVERED ON 07/06/16	No labour	Elective	No
2931	Jun'16	Participant 1846	30	81	157	10824	1	G3A2 38WKS OLIGOHYDROMINOS	38	Multi	Primi	3	Booked	6	7	12.4	2	90		No	No	No								1	No									1	2				No		No labour	Elective	No
2932	Jun'16	Participant 1847	22			10554	1	G2P1L1 36WKS 1 PREVIOUS LSCS WITH IUGR WITH OLIGOHYDROMNIOUS WITH MSL	36	Multi	Multi	3	Unbooked		9	13.2	2	75		No	No	No								1	No						1				2				Yes	STEROID COVERED ON 07/06/16	<6	Elective	No
2933	Jun'16	Participant 1848	20			10770	2	PRIMI C 38 WKS OF GA C PRE-ECLAMPSIA WITH NON REASSURING NST WITH MSL	38	Primi	Primi	3	Booked	4	10	11.3	2	77		No	Yes	No						1	PRE-ECLAMPSIA		No						1	NON REASSURING NST	1		2				No		<6	<6	No
2934	Jun'16	Participant 1849	19	49	144	11037	1	PRIMI 38+6WKS WITH PROM WITH NON REACTIVE NST	38	Primi	Primi	3	Booked	8	7	11.9	2	90		No	No	No								1	No	1									1	PROM	C. AMPICILLIN 500MG	2	No		>12	>12	No
2935	Jun'16	Participant 1850	24	80	165	12264	1	G4P3L3 39WKS 1 PREVIOUS LSCS	39	Multi	Multi	1	Booked	6	6	11.2	2	91		No	No	No								1	No									1	2				No		<6	Elective	No
2936	Jun'16	Participant 1851	22	53	150	11963	1	G2P1L1 38WKS 1 PREVIOUS LSCS WITH CPD	38	Multi	Multi	1	Booked	9	9	10.7	2	118		No	No	No								1	No									1	2				No		No labour	Elective	No
2937	Jun'16	Participant 1852	22	40	155	11856	2	PRIMI 39WKS WITH CPD	39	Primi	Primi	3	Booked	10	7	12.9	2	118		No	No	Yes									No	1			1						1	prom/leaking	taxim	2	No		>12		No
2938	Jun'16	Participant 1853	21	41	159	12036	2	PRIMI 40WKS WITH CPD WITH GHTN	40	Primi	Primi	3	Booked	4	7	12.7	2	133		No	Yes	No									No				1						2				No		<6	Elective	No
2939	Mar'16	Participant 1854	22	71	154	5730	1	PRIMI TWINS RH-VE GEST HTN- 35 WKS WITH MSL	36	Primi	Primi	3	Booked	6	12	13.3		81		No	Yes	No									No						1				2				Yes	4DAYS			No
2940	Mar'16	Participant 1855	22			5744	1	G2P1L1 38+6WKS 1 PREVIOUS LSCS WITH CPD	38	Multi	Multi	1	Booked	4	7	14.1	2	101		No	No	No								1	No									1	2				No		No labour	Elective	No
2941	Mar'16	Participant 1856	21	41	143	5818	2	PRIMI BREECH- 38 WKS	38	Primi	Primi	3	Booked	6	7	13.4	2	111		No	No	No								1	No									1	2				No		<6	Elective	No
2942	Mar'16	Participant 1857	26			5829	2	PRIMI with TG POLYHYDROMINOS with CPD WITH FAILURE OF PROGRESS OF LABOUR- 35WKS	35	Primi	Primi	3	Unbooked		11	11.7	2	73		No	No	No								1	No									1	2				No			<6	No
2943	Jun'16	Participant 1858	21	57	152	10990	2	G2P1L1 38WKS 1 PREVIOUS LSCS	38	Multi	Multi	1	Booked	8	8	13.7	2	85		No	No	No								1	No									1	2				Yes	STEROID COVERED ON 14/06/16	<6	Elective	No
2944	Jun'16	Participant 1859	20	55	152	11040	1	PRIMI 37WKS OLIGOHYDROMINOS	37	Primi	Primi	3	Booked	3	8	12.9	2	90		No	No	No								1	No									1	2				Yes	STEROID COVERED ON15/06/16	No labour	Elective	No
2945	Jun'16	Participant 1860	18			11058	2	G2P1L1 38WKS 1 PREVIOUS LSCS WITH GEST HTN WITH ANEMIA WITH MSL	38	Multi	Multi	3	Unbooked		9	8.7	2	89		No	Yes	No									Yes						1				2				No		<6	Elective	No
2946	Jun'16	Participant 1861	23	65	157	11263	1	G2P1L1 37WKS 1 PREVIOUS LSCS WITH OLIGOHYDROMNIOUS WITH ANEMIA	37	Multi	Multi	3	Booked	8	9	8.6	2	100		No	No	No								1	Yes										2				Yes	STEROID COVERED ON 17/06/16	No labour	Elective	No
2947	Jun'16	Participant 1862	23	41	140	10837	1	G2P1L1 38WKS 1 PREVIOUS LSCS WITH CPD	38	Multi	Multi	1	Booked	10	8	10.3		89		No	No	No								1	No									1	2				No		<6	Elective	No
2948	Jun'16	Participant 1863	26	48	155	10840	2	G3P2L 2 38WKS 2 PREVIOUS LSCS	38	Multi	Multi	3	Booked	6	7	13.3	2	90		No	No	No								1	No									1	2				No		<6	Elective	No
2949	Jun'16	Participant 1864	23			10982	2	G2P1L1 37+1 WKS 1 PREVIOUS LSCS WITH PRODROMAL LABOR	37	Multi	Multi	3	Booked	6	8	11.5	2	93		No	No	No								1	No									1	2				Yes	1.30HRS	No labour	Elective	No
2950	Jun'16	Participant 1865	23			10911	2	PRIMI 38WKS GEST HTN WITH FD	38	Primi	Primi	3	Booked	3	9	11.2	2	82		No	Yes	No									No							FETAL DISTRESS	1		2				No		No labour	Elective	No
2951	Jun'16	Participant 1866	20			10832	1	PRIMI 34WKS OLIGOHYDROMINOS	34	Primi	Primi	3	Booked	7	10	13	2	97		No	No	No								1	No									1	2				Yes	STEROID COVERED ON 11/06/16	No labour	Elective	No
2952	Jun'16	Participant 1867	24	48	161	10726	2	PRIMI 37WKS G.A PRODROMANAL LABOUR WITH FD	37	Primi	Primi	3	Booked	11	8	12	1	81		No	No	No								1	No	1			1			FAILED FORECEPS & VACUME DELIVERY	1		1	PROM	INJ AMPICILLIN 2GM	1	No		>12	<6	No
2953	Jun'16	Participant 1868	20	47	155	11938	1	PRIMI 39WKS OLIGOHYDROMINOS WITH MSL	39	Primi	Primi	3	Booked	11	6	13	2	108		No	No	No								1	No						1				2				No		No labour	Elective	No
2954	Jun'16	Participant 1869	23	63	154	11842	2	PRIMI 37+2WKS G.A OLIGOHYDROMINOS	37	Primi	Primi	3	Booked	7	7	12	2	107		No	No	No								1	No									1	2				Yes	27HRS	<6	Elective	No
2955	Jun'16	Participant 1870	22			11092	1	PRIMI C 39 WKS C PROLONGED LABOUR	39	Primi	Primi	3	Booked	7	7	15.48	2	60		No	No	Yes									No									1	2				No		>12	Elective	No
2956	Jun'16	Participant 1871	32	48	151	11287	1	G2P1L1 39WKS 1 PREVIOUS LSCS WITH GDM	39	Multi	Multi	1	Booked	11	8	15.6	1	93		Yes	No	No						1	MILD PSI		No					1				1	2				No		No labour	Elective	No
2957	Jun'16	Participant 1872	28	53	161	11096	1	G3P2L1 WITH 1 PREV LSCS 38.3 WKS WITH PREV TERM IUD WITH MSL	38		Multi	3	Booked	4	8	12	2	119		No	No	No								1	No						1				2				Yes	COVERAGE ON 15-6-16	No labour	Elective	No
2958	Jun'16	Participant 1873	22	44	150	11210	2	G2P1L1 38WKS 1 PREVIOUS LSCS	38	Multi	Multi	1	Booked	7	11	13.3	2	143		No	No	No								1	No									1	2				No		No labour	Elective	No
2959	Jun'16	Participant 1874	24	49	159	11449	1	G2P1L1 36+6WKS 1 PREVIOUS LSCS	36	Multi	Multi	1	Booked	8	9	12.6	2	76		No	No	No								1	No									1	2				Yes	10.30HRS	<6	Elective	No
2960	Jun'16	Participant 1875	20			11133	1	G2P1L1 38WKS 1 PREVIOUS LSCS WITH MATERNAL TACHYCARDIA WITH CPD	38	Multi	Multi	3	Booked	5	8	10.9	2	106		No	No	No								1	No									1	2				No		<6	Elective	No
2961	Jun'16	Participant 1876	23	74	164	11147	2	PRIMI C 34 WKS C PROM NPG LABOUR	34	Primi	Primi	3	Booked	4	7	9.9	1	108		No	No	No								1	No	1									1	PROM OF 5 HRS PRIOR	INJ TAXIM 1GM IV	1	No			>12	No
2962	Jun'16	Participant 1877	24	65	146	11232	1	PRIMI 39WKS PROM WITH FD	39	Primi	Primi	3	Booked	7	7	12.1	2	119		No	No	No								1	No	1						FEATAL DISTRESS	1		1	PROM	TAXIM 1	2	Yes	9 DAYS	>12		No
2963	Jun'16	Participant 1878	25	52	154	11206	1	G2P1L1 36WKS 1 PREVIOUS LSCS WITH THREATEND PRE TERM	36	Multi	Multi	3	Booked	3	8	13.2	2	95		No	No	No								1	No									1	2				Yes	03:34:00	<6	Elective	No
2964	Jun'16	Participant 1879	24	45	153	11102	1	G2P1L1 37WKS 1 PREVIOUS LSCS WITH ANEMIA WITH NON REASSURING DAY	37	Multi	Multi	3	Booked	4	7	8.5	2	60		No	No	No								1	Yes										2				Yes	1 HR	<6	Elective	No
2965	Jun'16	Participant 1880	22	55	151	11259	1	G3P2L1D1 39WKS 1 PREVIOUS LSCS	39	Multi	Multi	1	Booked	4	7	11	2	73		No	No	No								1	No									1	2				No		No labour	Elective	No
2966	Jun'16	Participant 1881	26			11339	1	G4P2L2A1 36WKS 2 PREVIOUS LSCS	36	Multi	Multi	3	Booked	10	11	12.8	2	140		No	No	No								1	No									1	2				No		No labour	Elective	No
2967	Jun'16	Participant 1882	23			11146	1	G2P1L1 37WKS G.A 1 PREVIOUS LSCS WITH CPD	37	Multi	Multi	3	Booked	4	8	13.1	2	143		No	No	No								1	No									1	2				No		<6	Elective	No
2968	Jun'16	Participant 1883	27	63	164	10984	2	G3P2L2 38WKS 2 PREVIOUS LSCS	38	Multi	Multi	1	Booked	3	9	12.3	2	82		No	No	No								1	No									1	2				No		No labour	Elective	No
2969	Jun'16	Participant 1884	20	44	148	11143	1	PRIMI 38+1WKS WITH MSL WITH CONTRACTED PELVIS	38	Primi	Primi	3	Booked	8	8	11.4	2	96		No	No	No								1	No						1				2				No		No recorded	Elective	No
2970	Jun'16	Participant 1885	22	47	157	11334	1	PRIMI 38WKS OF IUGR+NIL LIQOUR WITH NON REASSURING NST WITH MSL	38	Primi	Primi	3	Booked	10	7	9.3	2	118		No	No	No								1	No						1				2				Yes	32 HRS	No labour	<6	No
2971	Jun'16	Participant 1886	22			11765	1	G3P1L1A1 C 40 WKS C 1 PRE C/S ILL LABOUR ? COMPOUND PRESENTATION IN LABOR	40	Multi	Multi	3	Booked	7	7	8.8	2	98		No	No	No								1	Yes										2				No		<6	Elective	No
2972	Jun'16	Participant 1887	23	55	148	11679	2	G2P1L0 WITH 39 WKS WITH PRE H/O HYSTEROTOMY IN ACTIVE LABOUR	39	Multi	Multi	3	Booked	4	10	11.8	2	83		No	No	No								1	No									1	2				No			<6	No
2974	Jun'16	Participant 1888	18	45	155	11833	2	PRIMI 40WKS GEST HTN WITH NON REASSURING NST WITH MSL	40	Primi	Primi	3	Booked	11	13	12.7	2	98		No	Yes	No									No						1				2				No		<6	<6	No
2975	Jun'16	Participant 1889	23	49	162	11838	1	G3P1 L1 A1 37WKS G.A 1 PREVIOUS LSCS	37	Multi	Multi	1	Booked	6	8	10.6	2	90		No	No	No								1	No									1	2				Yes	2:30 HRS	No labour	Elective	No
2976	Jun'16	Participant 1890	21	69	155	11835	2	G2P1L1 37WKS 1 PREVIOUS LSCS WITH OLIGIHIDROMINOUS	37	Multi	Multi	3	Booked	1	9	10.7	2	82		No	Yes	No									No									1	2				Yes	13days	No labour	Elective	No
2977	Apr'16	Participant 1891	21	52	154	7418	2	G2P1L1 35+2WKS 1 PREVIOUS LSCS	35	Multi	Multi	1	Booked	4	11	9.3	2	80		No	Yes	No									No									1	2				Yes	3 DAYS	<6	Elective	No
2978	Dec'16	Participant 1892	22			23984	2	PRIMI 36WKS TWINS	36	Primi	Primi	3	Unbooked		9	11.8	2	88		No	Yes	No									No									1	2				Yes	16 HRS	No labour	Elective	No
2979	Oct'16	Participant 1893	20	51	147	19608	2	G2A1 WITH 39+6WKS	39	Multi	Primi	1	Booked	1	9	11.1	2	90		No	No	No								1	Yes										2				No		<6	Elective	No
2980	Dec'16	Participant 1894	20	40	159	24132	1	G2P1L1 37WKS G.A PREVIOUS LSCS FOR SID	37	Multi	Multi	3	Booked	7	8	9.6	2	94		No	No	No								1	Yes										2				Yes	GIVIN ON 18/11/16	<6	Elective	No
2981	Oct'16	Participant 1895	23	47	155	19929	1	G2P1L1 38WKS 1 PREVIOUS LSCS	38	Multi	Multi	3	Booked	6	8	9.9	2	102		No	No	No								1	No									1	2				No		No labour	Elective	No
2982	Oct'16	Participant 1896	22	49	158	19693	1	G2P1L1 38+4WKS 1 PREVIOUS LSCS WITH PROM	38	Multi	Multi	3	Booked	11	6	12.3	1	77		No	No	No								1	No	1									2				No		>12	>12	No
2983	Dec'16	Participant 1897	23	46	148	24113	1	G2P1L1 38+4WKS 1 PREVIOUS LSCS	38	Multi	Multi	1	Booked	10	8	12.7	2	74		No	No	No								1	No									1	2				No		No labour	Elective	No
2984	Oct'16	Participant 1898	20	60	163	19759	1	PRIMI 39WKS OF G.A OLIGOHYDROMINOS WITH CPD	39	Primi	Primi	3	Booked	8	8	11	2	76		No	No	Yes									No									1	2				No			Elective	No
2985	Dec'16	Participant 1899	21	48	156	24089	1	PRIMI 39WKS G.A WITH CPD WITH MSL	39	Primi	Primi	3	Booked	9	8	10.3	2	122		No	No	No								1	No						1				2				No			Elective	No
2986	Nov'18	Participant 1900	26	62	151	20350	1	G3P2L2 +2 PREVIOUS LSCS- 37WKS	37	Multi	Multi	1	Booked	7	8	11.4	2	69		No	No	No								1	No									1	2				No		No labour	Elective	No
2987	Feb'18	Participant 1901	23			2653	1	PRIMI 39WKS WITH GEST HTN WITH FD	39	Primi	Primi	3	Booked	6	9	10.4	2	96		No	Yes	No									No									1	2				No		>12		No
2988	Jul'18	Participant 1902	26	63	152	10641	1	G2P1L1 36WKS OF G.A WITH MSL	36	Multi	Multi	3	Booked	10	26	12.3	2	98		No	No	No								1	No						1				2				Yes	GIVEN ON 09/05/18		Elective	No
2989	Sep'18	Participant 1903	22	48	158	16893	1	PRIMI 36+1WKS BREECH PRESENTATION PROM	36	Primi	Primi	3	Unbooked		14	10.3	2	108		No	No	No								1	No	1									1	PROM	INJ AMPICILLIN 1GM	3	Yes	ON 13/09/18 AT 6;30 AM (5DAYS)	No labour	Elective	No
2990	Nov'18	Participant 1904	26	44	152	20459	2	G3P2L2 37WKS + 2 PREVIOUS LSCS	37	Multi	Multi	1	Booked	8	9	13.2	2	112		No	No	No								1	No									1	2				No		No labour	Elective	No
2991	Nov'18	Participant 1905	27	43	154	20447	2	G2P1L1 37WKS OF G.A WITH 1 PREVIOUS LSCS MSL	37	Multi	Multi	3	Booked	7	7	13.1	2	85		No	No	No								1	No						1				2				Yes	2018-03-11	No labour	Elective	No
2992	Oct'16	Participant 1906	20	40	138	19750	1	G2P1L1 39+6WKS 1 PREVIOUS LSCS	39	Multi	Multi	1	Unbooked		9	11.1	2	90		No	No	No								1	No									1	2				No		No labour	Elective	No
2993	Dec'16	Participant 1907	26			24120	1	PRIMI 40+4WKS G.A WITH SEVERE PRE ECLAMSIA WITH MSL	40	Primi	Primi	3	Unbooked		8	10.7		65		No	Yes	No									No						1	PRE ECLAMSIA	1		2				No			Elective	No
2994	Apr'16	Participant 1908	27			7765	1	G2P1L1 36WKS 1 PREVIOUS LSCS WITH RH NEGATIVE	36	Multi	Multi	3	Booked	12	8	12.4		117		No	No	No								1	No									1	2				No		<6	<6	No
2995	Oct'18	Participant 1909	30			18665	2	G3P1L1A1 38 WKS OF G.A FD WITH MSL	38	Multi	Multi	3	Booked	11	11	14.2	2	107		No	No	No								1	No						1				2				No			Elective	No
2996	Aug'18	Participant 1910	22			14969	1	G2P1L1 40WKS OF G.A 1 PREVIOUS LSCS	40	Multi	Multi	3	Unbooked		8	11.7				No	No	No								1	No									1	2				No			Elective	No
2997	Mar'16	Participant 1911	22	44	146	5287	2	PRIMI 34WKS BREECH PRESENTATION WITH OLIGOHYDROMINOS	34	Primi	Primi	1	Booked	8	9	11.7	2	79		No	No	No								1	No									1	2				Yes	STEROID COVERED OVER 17/03/16	<6	Elective	No
2998	Mar'16	Participant 1912	26	70	158	4403	2	G2A1 37WKS OF G.A CPD	37	Multi	Primi	3	Booked	6	13	14	2	80		No	No	No								1	No									1	2				No				No
2999	Mar'16	Participant 1913	21	44	155	4943	1	G2P1L1 + 1 PREVIOUS LSCS- 39 WKS WITH IUGR WITH OLIGOHYDROMNIOUS	39	Multi	Multi	1	Booked	9	17	12.8		119		No	No	No								1	No									1	2				Yes	2016-12-03	No labour	Elective	No
3000	Mar'16	Participant 1914	19	41	148	5596	1	PRIMI 38WKS OLIGOHYDROMINOS WITH NON REASSURING HEART RATE	38	Primi	Primi	1	Booked	8	7	11.5	2	84		No	No	No								1	No									1	2				Yes	3.5 HRS	<6	Elective	No
3001	Apr'16	Participant 1915	19	50	165	6973	1	PRIMI 36+5WKS OLIGOHYDROMINOS FETAL DISTRESS WITH MSL	36	Primi	Primi	3	Booked	7	10	9.7	2	90		No	No	No								1	No						1				2				No		<6	<6	No
3002	Dec'16	Participant 1916	21	46	152	24200	2	G2P1L1 39WKS 1 PREVIOUS LSCS	39	Multi	Multi	1	Booked	8	8	11	2	96		No	No	No								1	No									1	2				No		No labour	Elective	No
3003	Dec'16	Participant 1917	26			22398	1	PRIMI 36WKS GEST HTN WITH SEVERE ECLAMPSIA WITH FAILED INDUCTION	36	Primi	Primi	3	Unbooked		13	11.7		82		No	Yes	No									No									1	2				No			Elective	No
3004	Oct'16	Participant 1918	20			20250	2	G2P1L1 36WKS 1 PREVIOUS LSCS IN LABOUR	36	Multi	Multi	3	Booked	16	8	12.5	2	78		No	No	No								1	No									1	2				No		<6	>12	No
3005	Apr'16	Participant 1919	21	36	144	7974	2	PRIMI 38WKS CPD MSL	38	Primi	Primi	3	Booked	7	8	10	2	89		No	No	No								1	No						1			0	2				No		<6	Elective	No
3006	Apr'16	Participant 1920	27	55	154	7336	1	PRIMI 39WKS MSL	39	Primi	Primi	3	Booked	5	13	12	2	126		No	No	No								1	No						1				2				No		<6	Elective	No
3007	Mar'16	Participant 1921	21	50	160	5646	1	G2P1L1 39WKS 1 PREVIOUS LSCS WITH MSL	39	Multi	Multi	1	Booked	9	7	14	2	88		No	No	No								1	No						1				2				Yes	COVERAGE OVER 16-3-2016	<6	Elective	No
3008	Oct'16	Participant 1922	26			19603	2	G2P1L1 39WKS OF G.A 1 PREVIOUS LSCS	39	Multi	Multi	1	Booked	7	8	11		111		No	No	Yes									No									1	2				No		No labour	Elective	No
3009	Mar'16	Participant 1923	21	53	161	5862	1	PRIMI 39+2WKS with NON RE ASSURING NST	39	Primi	Primi	1	Booked	12	7	9.1	2	79		No	No	No								1	No									1	2				No		No labour	Elective	No
3010	Dec'16	Participant 1924	22	64	159	24324	2	G2P1L1 37WKS 1 PREVIOUS LSCS	37	Multi	Multi	3	Booked	3	8	12.2	2	72		No	No	No								1	No									1	2				No		No labour	Elective	No
3011	Mar'16	Participant 1925	22			4381	2	PRIMI 39WKS CPD WITH GEST HTN	39	Primi	Primi	3	Unbooked		6	12	2	157		No	Yes	No									No							CPD	1		2				No			Elective	No
3012	Sep'16	Participant 1926	26			18473	1	G2P1L1 37+5 WKS WITH 1 PREVIOUS LSCS WITH FETAL TACHYCARDIA	37	Multi	Multi	3	Unbooked		8	11.7	2	84		No	No	No								1	No									1	2				No		<6	Elective	No
3013	Sep'16	Participant 1927	25			34138	2	G4P2L2A1 + 1 PREVIOUS LSCS- 38 WKS	38	Multi	Multi	3	Booked	6	7	13.4	2	83		No	No	No								1	No									1	2				Yes	8/28/2016	<6	Elective	No
3014	Mar'16	Participant 1928	26			4185	1	G4P2L2 WITH 2 PREVIOUS LSCS + 38WKS	38	Multi	Multi	1	Booked	6	9	13.1	2	88		No	No	No								1	No									1	2				No		No labour	Elective	No
3015	Mar'16	Participant 1929	20	45	150	4148	2	G2P1L1 + 1 PREVIOUS LSCS- 39WKS	39	Multi	Multi	1	Unbooked		8	10.7	2	86		No	No	No								1	No									1	2				No		No labour	Elective	No
3016	Mar'16	Participant 1930	22	47	155	4119	1	G2P1L1 1 PREVIOUS LSCS WITH CPD WITH RH-VE- 38WKS	38	Multi	Multi	1	Booked	10	9	14.5	2	73		No	No	No								1	No									1	2				No		No labour	Elective	No
3017	Mar'16	Participant 1931	18			4127	1	G2P1L1 1 PREVIOUS LSCS- 38WKS	38	Multi	Multi	1	Booked	6	9	11.1	2	90		No	No	No								1	No									1	2				No		No labour	Elective	No
3018	Mar'16	Participant 1932	23			3996	1	PRIMI + 38WKS WITH 1 IHCP WITH FAILED INDUCION	38	Primi	Primi	3	Booked	2	11	13.6	1	78		No	No	No								1	No									1	2				No			Elective	No
3019	Mar'16	Participant 1933	23	58	157	4573	1	G2A1 38+4WKS OF G.A MSL WITH FETAL DISTRESS	38	Multi	Primi	3	Booked	11	9	10.9	2	94		No	No	No								1	No						1				2				No		<6	<6	No
3020	Mar'16	Participant 1934	21	52	152	4741	1	G2A1 36+3WKS G.A PRETEM LABOUR	36	Multi	Primi	3	Booked	3	3	14	2	84		No	No	No								1	No									1	2				No		>12		No
3021	Mar'16	Participant 1935	30			5020	2	G3P2L2 41WKS OF G.A 2 PREVIOUS LSCS MSL	41	Multi	Multi	3	Unbooked		8	12.3	2	114		No	No	No								1	No						1			1	2				No		No labour	Elective	No
3022	Mar'16	Participant 1936	24	64	154	5067	1	G2P1L1 36+4 WKS 1 PREVIOUS LSCS WITH CPD WITH OLIGOHYDROMNIOUS	35	Multi	Multi	1	Booked	3	12	12.8	2	100		No	No	No								1	No									1	2				Yes	STEROID COVERED OVER 17/03/16	No labour	Elective	No
3023	Mar'16	Participant 1937	24	60	150	3893	2	PRIMI 38WKS OF FAILURE OF INDUCTION OF LABOR	38	Primi	Primi	3	Booked	6	12	12.7	2	86		No	No	No								1	No								1		2				No		No labour	Elective	No
3024	Mar'16	Participant 1938	25	40	154	5928	1	G2P1L1 WITH 1 PREVIOUS LSCS- 37 WKS	37	Multi	Multi	1	Booked	9	8	10.6	2	115		No	No	No								1	No									1	2				Yes	30 HRS	No labour	Elective	No
3025	Apr'16	Participant 1939	22	39	140	8046	1	G2P1L1 1 PREVIOUS LSCS- 37 WKS	38	Multi	Multi	1	Booked	9	8	8.4	2	83		No	No	No								1	No									1	2				Yes	6DAYS	No labour	Elective	No
3026	Mar'16	Participant 1940	22	45	158	7960	2	PRIMI 39+3WKS GEST HTN F.D	39	Primi	Primi	3	Booked	7	7	7.9	2	88		No	Yes	No									No									1	2				No		<6	<6	No
3027	Dec'16	Participant 1941	23			23810	2	G3P2L2 + 2 PREVIOUS LSCS- 36 WKS	36	Multi	Multi	3	Unbooked		7	7.6	1	88		No	No	No								1	Yes										2				No		<6	Elective	No
3028	Apr'16	Participant 1942	20			7583	2	PRIMI 36+2WKS OF G.A NON REACTIVE	36	Primi	Primi	3	Unbooked		9	11.7	2	88		No	No	Yes									No									1	2				Yes	2DAYS	<6	<6	No
3029	Apr'16	Participant 1943	25			8034	2	G3P2L2 2 PREVIOUS LSCS- 37 WKS	38	Multi	Multi	1	Booked	10	9	10.2	1	77		No	No	Yes									No									1	2				No		No labour	Elective	No
3030	Apr'16	Participant 1944	22	43	160	7785	1	G2P1L1 39WKS 1 PREVIOUS LSCS WITH CPD	39	Multi	Multi	1	Unbooked		8	12.8	2	88		No	No	No								1	No									1	2				Yes	18HRS	<6	Elective	No
3031	Apr'16	Participant 1945	19	44	155	7645	1	PRIMI 37+5WKS G.A WITH PLACENTA PREVIA	37	Primi	Primi	1	Booked	7	15	11.4	2	111		No	No	No								1	No									1	2				No		<6	Elective	No
3032	Dec'16	Participant 1946	18	52	160	24199	1	PRIMI 40WKS OF MSL	40	Primi	Primi	3	Booked	16	9	10.3	2	96		No	No	No								1	No						1				2				No			Elective	No
3033	Dec'16	Participant 1947	23			24198	1	PRIMI 35WKS WITH SEVERE PRE ECLAMPSIA	35	Primi	Primi	3	Unbooked		8	8.7	2	98		No	Yes	No									No							SEVERE PRE ECLAMPSIA	1		2				Yes	2HRS	<6	<6	No
3034	Oct'16	Participant 1948	20			16959	1	G2P1L1 + 1 PREVIOUS LSCS IN LABOUR- 35WKS	35	Multi	Multi	3	Unbooked		10	11.1	1	82		No	No	No								1	No									1	2				No			Elective	No
3035	Apr'16	Participant 1949	24	48	158	7802	1	G3P2 L2 35+3WKS G.A PREVIOUS LSCS	35	Multi	Multi	3	Booked	9	10	13.5	2	147		No	No	No								1	No									1	2				Yes	2DAYS	<6	Elective	No
3036	Oct'16	Participant 1950	20	50	147	19866	1	PRIMI 40WKS CPD IN LABOUR	40	Primi	Primi	3	Booked	7	13	9.8	1	114		No	No	No								1	No									1	2				No		<6	Elective	No
3038	Dec'16	Participant 1951	25	52	150	23978	2	G3P2L2 37+5WKS G.A 1 PREVIOUS LSCS	37	Multi	Multi	3	Booked	5	7	9.2	2	76		No	No	No								1	Yes										2				No		<6	Elective	No
3039	Apr'16	Participant 1952	20	53	148	7959	1	PRIMI 39WKS CPD	39	Primi	Primi	3	Booked	12	7	10.8	2	69		No	No	No								1	No									1	2				No		<6	Elective	No
3040	Oct'16	Participant 1953	22	49	149	19667	1	G2P1L1 38+3WKS G.A HYPOTHYROIDISM WITH BREECH PRESENTATION	38	Multi	Multi	1	Booked	8	7	13.4	2	90		No	No	Yes									No									1	2				No		No labour	Elective	No
3041	Apr'16	Participant 1954	23	42	150	7938	1	G2P1L1 36WKS 1 PREVIOUS WITH SHORT ICP WITH MATERNAL TACHYCARDIA	36	Multi	Multi	3	Booked	8	7	12.7		79		No	No	No								1	No									1	2				No		<6	Elective	No
3042	Mar'16	Participant 1955	19	45	150	4317	1	PRIMI 39WKS OF MSL WITH CPD IN EARLY LABOR	39	Primi	Primi	3	Booked	9	7	10.69	2	92		No	No	No								1	No						1				2				No		No labour	Elective	No
3043	Mar'16	Participant 1956	19	42	137	4252	1	PRIMI 36WKS OF BREECH PRESENTATION	36	Primi	Primi	3	Booked	5	7	13.6	2	75		No	No	No								1	No							BREECH PRACETENTION	1		2				No		No labour	Elective	No
3044	Mar'16	Participant 1957	20			4004	1	PRIMI 37WKS G.A P PROM IN EARLY LABOUR CPD	37	Primi	Primi	3	Booked	5	12	12.3	2	97		No	No	No								1	No	1									1			1	Yes	3DAYS	>12	>12	No
3045	Mar'16	Participant 1958	25	59	166	4412	1	G3P1L1A1 39+2WKS 1 PREVIOUS LSCS	39	Multi	Multi	1	Booked	10	9	12.6	2	75		No	No	No								1	No									1	2				No		<6	Elective	No
3046	Apr'16	Participant 1959	25			6878	2	G4P3L3 39WKS 1 PREVIOUS LSCS	39	Multi	Multi	3	Booked	6	7	12.3	2	68		No	No	No								1	No									1	2				No		<6	Elective	No
3047	Mar'16	Participant 1960	22	75	160	4135	2	PRIMI 40+1WKS OF WITH SEVERE OLIGOHYDROMNIOUS WITH FETAL DESTREES	40	Primi	Primi	3	Booked	12	9	12.6	2	83		No	No	No								1	No									1	2				No		>12	No recorded	No
3048	Apr'16	Participant 1961	25	56	142	6497	1	G2P1L1 38+4 WKS WITH 1 PRE LSCS	38	Multi	Multi	1	Booked	7	8	10.2	2	76		No	No	No								1	No									1	2				Yes	9 HRS	<6	Elective	No
3049	Apr'16	Participant 1962	25			7517	2	G2P1L1 WITH 38 WKS WITH 1 PRE LSCS	38	Multi	Multi	3	Booked	11	12	12.4	2	76		No	No	No								1	No									1	2				Yes	4/22/2016	<6	Elective	No
3050	Apr'16	Participant 1963	21	50	143	7576	1	PRIMI WITH 40 WKS OF GA WITH FEATAL DISTRESS	40	PRIMI	Primi	3	Booked	7	9	12.2		150		No	No	No								1	No									1					No		<6	<6	No
3051	Apr'16	Participant 1964	25	50	150	7650	1	G2P1L1 WITH 39 WKS WITH 1 PREV LSCS	39	Multi	Multi	3	Unbooked		6	10.6	2	60		No	No	No								1	No									1	2				No		No labour	Elective	No
3052	Apr'16	Participant 1965	25	77	148	7454	1	G4P1L1A2 WITH 38 WKS WITH 1 PREV LSCS WITH CPD	38	Multi	Multi	3	Booked	5	18	10.8	2	73		No	No	No								1	No									1	2				Yes	5 hrs	<6	Elective	No
3053	Jul'16	Participant 1966	22	53	150	13723	2	G2P1L1 WITH 37+4 WKS WITH 1 PREV LSCS WITH CPD	37	Multi	Multi	1	Booked	3	5	13.3	2	142		No	No	No								1	No									1	2				No		No labour	Elective	No
3054	Jul'16	Participant 1967	19			14056	1	PRIMI WITH 38 WKS OF ECLAMPSIA	38	PRIMI	Primi	3	Unbooked		11	10.5	2	102		No	Yes	No									No							eclampsia	1		2				No		<6	Elective	No
3055	Jul'16	Participant 1968	21	50	155	13981	1	G2P1L1 WITH 39 WKS WITH 1 PREV LSCS	39	Multi	Multi	1	Booked	12	7	14.4	2	68		No	No	No								1	No									1	2				Yes	9 hrs	No labour	Elective	No
3056	Jul'16	Participant 1969	21			13611	1	G2P1L1 WITH 37 WKS WITH FOOTLING PRESENTATION WITH CORD PRESENTATION WITH CPD IN LABOR	37	Multi	Multi	3	Booked	7	11	11.4	1	74		No	No	No								1	No				1						2				No		<6	<6	No
3057	Jul'16	Participant 1970	23	48	145	13479	1	G2P1L1 39 WKS WITH 1 PREV LSCS WITH CPD	39	Multi	Multi	1	Booked	9	10	11.9	2	86		No	No	No								1	No									1	2				No		No labour	Elective	No
3058	Jul'16	Participant 1971	20	45	149	13587	1	PRIMI WITH 40 WKS WITH OBSTRUCTED LABOR WITH MSL	40	PRIMI	Primi	3	Booked	9	6	11	2	98		No	No	No								1	No						1				2				No		<6	<6	No
3059	Jul'16	Participant 1972	20			12981	1	G2A1 WITH 36 WKS GDM WITH PRE ECLAMPSIA WITH NON REASSURING NST WITH RH-VE PREGNANCY WITH FAILED INDUCTION	36	Multi	Primi	1	Booked	5	13	11.8	2	77		Yes	Yes	No									No					1					2				Yes	6 days	>12	No recorded	No
3060	Feb'17	Participant 1973	29	78	157	3533	2	G3P1L1A1 WITH 37+1 WKS WITH 1 PREV LSCS WITH CPD WITH MATERNAL TACHYCARDIA	37	Multi	Multi	3	Booked	5	14	11.9	2	107		No	No	No								1	No									1	1				Yes	17-2-17 at 7:20 pm	No labour	Elective	No
3061	Aug'16	Participant 1974	21	54	168	14449	1	PRIMI WITH 32+6 WKS WITH IHCP WITH WITH BREECH WITH OLIGOHYDRAMNIOUS	32	PRIMI	Primi	1	Booked	8	21	12.8	2	132		No	No	No						1	ihcp		No									1	2				Yes	370 hrs	No labour	Elective	No
3062	Aug'16	Participant 1975	25			15976	1	G2P1L1 WITH 36 WKS WITH 1 PRE LSCS WITH GDM	36	Multi	Multi	3	Booked	6	7	10.1	1	68		Yes	No	No									No					1					2				No		<6	Elective	No
3063	Aug'16	Participant 1976	25	54	149	15702	1	G2P1L1 WITH 38+6 WKS WITH 1 PREV LSCS IN LABOUR WITH PROM IN EARLY LABOR	38	Multi	Multi	3	Booked	4	8	12.1	2	91		No	No	No								1	No	1									2				No		<6	<6	No
3064	Oct'16	Participant 1977	25	49	149	18904	1	G3P2L2 WITH 37 WKS WITH 2 PREV LSCS	37	Multi	Multi	1	Booked	4	10	10	2	90		No	No	No								1	No									1	2				No		<6	Elective	No
3065	Dec'16	Participant 1978	20	44	149	24190	2	PRIMI WITH 37 WKS WITH BREECH WITH SEVERE OLIGOHYDROMNIOUS	37	PRIMI	Primi	1	Booked	5	11	9.9	2	91		No	No	No								1	Yes										1		metrogel	1	No		<6	Elective	No
3066	Dec'16	Participant 1979	27			23825	2	G2P2L2 WITH 38 WKS OF 2 PREV LSCS WITH CPD	38	38	Multi	1	Booked	8	8	12.3	2	101		No	No	No								1	No									1	2				No		No labour	Elective	No
3067	Dec'16	Participant 1980	27	54	145	23917	2	G2P1L1 WITH 39 WKS GA WITH 1 PREV LSCS		Multi	Multi	1	Booked	5	8	9	2	81		No	No	No								1	No														No		No labour	Elective	No
3068	Dec'16	Participant 1981	25			23982	2	G2P1L1A1 WITH 38 WKS OF GA WITH CPD	38	Multi	Multi	3	Unbooked		10	11.1	2	80		No	No	No								1	No									1	2				No			<6	No
3069	Dec'16	Participant 1982	23	58	157	24097	2	PRIMI WITH 40+2 WKS OF GA WITH FETAL DISTRESS WITH SECOND STAGE OBSTRUCTION	40	PRIMI	Primi	3	Booked	12	9	11.5	2	98		No	No	No								1	No									1	2				No		<6	<6	No
3070	Dec'16	Participant 1983	25			24328	1	G3P1L1A1 37 WKS WITH 1 PREV LSCS		Multi	Multi	1	Booked	8	9	8.9	2	115		No	No	No								1	Yes										2				Yes		No labour	Elective	No
3071	Dec'16	Participant 1984	22			24343	1	G2P1L1 37 WKS WITH 1 PREV LSCS		Multi	Multi	1	Booked	4	9	11.8	2	73		No	No	No								1	No									1	2				No		No labour	Elective	No
3072	Jun'17	Participant 1985	30	52	156	13044	2	G2P1L1 WITH 38+1 WKS GA WITH 1 PREV LSCS WITH MSL	38	Multi	Multi	3	Booked	13	8	12	2	91		No	No	No								1	No						1				2				No		<6	Elective	No
3073	Jul'17	Participant 1986	26	65	166	13642	1	PRIMI WITH 37 WKS WITH TWIN PREGNANCY IN LABOR	37	PRIMI	Primi	3	Booked	10	23	11.1		142		No	No	Yes									No		1								2				No		<6	<6	No
3074	Sep'16	Participant 1987	22			17964	1	G2P1L1 WITH 39 WKS WITH 1 PREV LSCS WITH CPD	39	Multi	Multi	3	Unbooked		7	10.5	2	81		No	No	No								1	No									1	2				No			Elective	No
3075	Feb'18	Participant 1988	20	44	150	2487	1	PRIMI WITH 38+6 WKS GA WITH PRODROMAL LABOR WITH MSL	38	PRIMI	Primi	1	Booked	11	9	11.3	2	78		No	No	No								1	No						1				2				No		<6	Elective	No
3076	Feb'18	Participant 1989	26			3383	2	G2P1L1 WITH 39 WKS WITH 1 PREV LSCS	39	Multi	Multi	1	Booked	15	9	12.8	1	82		No	No	No								1	No									1	2				No		No labour	Elective	No
3077	Apr'18	Participant 1990	27	60	163	6274	1	PRIMI WITH 38+4 WKS WITH THROMBOCYTOPENIA	38	PRIMI	Primi	1	Booked	9	15	11		82		No	Yes	No									No									1	2				No			<6	No
3078	Dec'16	Participant 1991	20	53	151	24379	1	PRIMI WITH 39 WKS WITH CPD WITH HTN WITH ANEMIA WITH FAILED INDUCTION	39	PRIMI	Primi	3	Booked	9	12	7.7	2	69		No	Yes	No									Yes										2				No			<6	No
3079	Nov'18	Participant 1992	22	110	157	21408	1	PRIMI WITH 39 WKS WITH CPD WITH FETAL DISTRESS	39	PRIMI	Primi	3	Booked	2	10	14.3	2	119		No	No	No								1	No									1	2				No			Elective	No
3080	Nov'18	Participant 1993	24	49	143	21773	2	PRIMI WITH 39+4 WKS GA WITH PROM WITH MSL	39	PRIMI	Primi	3	Booked	11	13	10.8		93		No	No	No								1	No	1					1				1	PROM	INJ AMPICILLIN	1	No				No
3081	Jun'18	Participant 1994	26	47	150	10238	1	PRIMI WITH 40 WKS WITH FETAL DISTRESS	40	PRIMI	Primi	3	Booked	13	15	12.3	2	88		No	No	No								1	No									1	2				No		<6	<6	No
3082	Nov'16	Participant 1995	25	70	154	22378	2	G4P2L1A1 WITH 37 WKS OF GA WITH 1 PREV LSCS WITH GEST HTN WITH 1 NVD	37	Multi	Multi	1	Booked	5	10	12.3		81		No	No	No								1	No									1	2				No		No labour	Elective	No
3083	Nov'16	Participant 1996	20	52	154	22298	1	G2A1 WITH 39 WKS WITH PRODROMAL LABOR WITH MSL	39	Multi	Primi	3	Booked	6	6	12.8		73		No	No	Yes									No						1				2				No			<6	No
3084	Nov'16	Participant 1997	23	50	156	21805	1	G2P1L1 WITH 37 WKS WITH 1 PREV LSCS	37	Multi	Multi	3	Booked	7	7	11.8	2	94		No	No	No								1	No									1	2				No		<6	>12	No
3085	Nov'16	Participant 1998	20	36	149	21735	1	PRIMI WITH 37 WKS WITH PROM WITH CPD WITH RH-VE	37	PRIMI	Primi	3	Booked	7	7	13.2	2	105		No	No	No								1	No	1								1	1	PROM	INJ TAXIM	1	Yes	3 HRS			No
3086	Nov'16	Participant 1999	28	56	133	20791	1	G2P1L1 WITH 37 WKS WITH 1 PREV LSCS	37	Multi	Multi	1	Booked	3	8	11	2	98		No	No	Yes									No									1	2				No		No labour	No recorded	No
[truncated: 16 more rows]
[truncated: 248 more columns]
